# Supplementary material for: Temporal disturbance of a model stream ecosystem by high microbial diversity from treated wastewater
Source: Microbiologyopen. 2023 Mar 14;12(2):e1347. doi: 10.1002/mbo3.1347 (PMC10012233; doi:10.1002/mbo3.1347)
Supplement: Supplementary file 1 — Supporting information. [file MBO3-12-e1347-s001.tsv]

sample	ABC Transporter	Acetyltransferase	Adenylyltransferase	Aminotransferase	Antibiotic Inactivation	Beta-Lactamase	D-ala D-ala Ligase	Gene Modulating Resistance	Gylcopeptide Resistance	MFS Transporter	Methyltransferase	Nucleotidyltransferase	Other	Other Efflux	Phosphotransferase	Quinolone Resistance	RND Antibiotic Efflux	Stress Response	Target Protection	Target Redundancy/Overexpression	rRNA Methyltransferase
AF21_PE0_C1_S1	1151.4008122081468	644.0716090280365	0.0	365.57147002916037	0.0	509.47463580718204	216.37344175240491	261.1534271317824	0.0	548.1529890535415	412.93870894216167	0.0	100.1504722428772	256.7491948260458	0.6374955435489666	0.0	228.45635058695478	66.8562774605476	0.0	187.42912520997947	3.286091522897962
AF21_PE0_C1_S7	1818.0793679261433	1307.2118853233612	0.0	648.0148859265068	0.0	903.6052773820137	411.06160811524853	252.46512418326867	0.0	981.1652828230732	738.5408826423151	0.0	126.49596642485145	349.3793528629738	0.4107715152372561	0.0	313.96558789866805	103.18100842534923	0.0	374.86420558985924	0.8176751254346133
AF21_PE0_C2_S1	1089.2503436086747	645.4650034628813	0.0	346.20647347004183	0.0	491.1696526043572	216.89898849159746	236.1323979215567	0.0	502.1860554846987	416.9977712007701	0.0	99.2528903703318	229.46947739327973	0.473371029488846	0.0	220.22343112591872	65.92871823374168	0.0	198.67547978897093	1.720595237912962
AF21_PE0_C2_S7	1650.2946902199837	1125.426833056723	0.0368228873571361	588.026361973714	0.0	817.2426986239934	369.0780316707182	255.370629279489	0.0	877.4637412839111	693.7219967520874	0.0	132.77552089433286	325.964009800869	0.4117468313570675	0.0	326.3049004701903	99.55179181508892	0.0	356.13367091961345	1.215155282785492
AF21_PE0_C3_S1	1196.7277767803141	673.5277801710506	0.1143812082593673	351.4625770720581	0.0	500.76022803430646	213.33919825902535	315.257065169346	0.0	581.0221534225883	434.552455032642	0.0	116.99302946882364	262.18278108659143	1.1494258842260356	0.0	254.69747833504132	74.84109818703259	0.0	186.45189534082954	2.157805002438986
AF21_PE0_C3_S7	1742.8222717265917	1252.8664903989472	0.0447445833277402	628.0946310325993	0.0	855.3309701708614	385.656806062904	248.25916010785647	0.0	910.0620257195756	745.905173517873	0.0	127.7704273451398	325.26004870934247	0.3761138888418746	0.0	323.3613220429132	100.31087109857224	0.0	362.5660071769015	0.8261536110078419
AF21_PE0_T1_S1	1125.5169229320577	861.3614449643046	0.7640124958542802	298.5618349152998	0.0	470.4204271097625	146.1634516787461	354.26718973762695	0.0	545.80954438557	365.4184557241432	0.0	114.47412952352975	204.82843368557627	4.049143396436712	0.0	163.02638664552342	81.74380963481418	0.0	146.59459056306258	4.480896438708061
AF21_PE0_T1_S7	1824.5732007512343	1189.9784802757374	0.0	653.6099496419519	0.0547075350242	965.734672800021	429.01331820847065	330.64520592082687	0.0	876.2902316239332	811.629889539461	0.0	121.46579214742631	400.45202061170596	0.4091172184418433	0.0	383.6576002221031	107.2735475541918	0.0	399.23576903595057	0.6382545752823333
AF21_PE0_T2_S1	885.3441682958249	683.7838165091723	0.329925081510116	253.05874450242635	0.0	398.7681752910388	128.47741035911662	258.5939419987314	0.0	414.30807634445375	311.29887694457176	0.2005333346371182	89.21011867524545	177.82293448946467	2.631761286951896	0.0	143.8124809350094	62.75117755083941	0.0	144.76978887774135	2.7621079544660225
AF21_PE0_T2_S7	1765.35581229985	1164.7342845671603	0.0	609.9607551500559	0.0	846.8000424013952	407.3546769302915	284.8159475810327	0.0	861.504579055493	763.071976922643	0.0	106.10326896103264	349.0361283972895	0.252917198941883	0.0	338.6859251079884	93.91889628652834	0.0	379.2586942850955	0.86338309556599
AF21_PE0_T3_S1	1004.7812039141625	754.7199419215241	0.5690101095885296	248.06084539638846	0.0	391.9897782509415	117.99272931254416	360.1503245084867	0.0	500.09496160106636	316.5919574971865	0.0	107.6886850998339	182.5444456307839	3.9573458751899784	0.0	151.0210405606086	71.84717317002551	0.0	120.4396565330029	4.368944146065641
AF21_PE0_T3_S7	1454.5079318928358	1046.8066400407224	0.0	491.5628855453541	0.0	774.3859767910914	337.82889660435364	271.95527058420214	0.0	774.5706907792306	602.2202736820578	0.0	130.2017154676694	317.0103313708338	0.2272847900931885	0.0	282.1217553220213	76.36263869819814	0.0	315.1054683681481	0.9372791820033392
