# Supplementary material for: Temporal disturbance of a model stream ecosystem by high microbial diversity from treated wastewater
Source: Microbiologyopen. 2023 Mar 14;12(2):e1347. doi: 10.1002/mbo3.1347 (PMC10012233; doi:10.1002/mbo3.1347)
Supplement: Supplementary file 2 — Supporting information. [file MBO3-12-e1347-s003.tsv]

genome	Completeness	Contamination	Strain heterogeneity	Genome size [bp]	# scaffolds	# contigs	Contigs - L50 [#]	Scaffolds - N50 [bp]	Contigs - N50 [bp]	Longest Contig [bp]	# Predicted genes	# tRNAs	5s rRNA	16s rRNA	23s rRNA	Quality of Bin
AF21_PE0_C3_S7_Nitrosomonadales_50_446_virus_clean	96.77	0.0	0.0	1589327	43	51	6	61841	52920	297307	1550	21	-	-	-	Medium-quality draft MAG
AF21_PE0_T2_S1_Chloroflexi_65_12_virus_clean	93.91	2.12	33.33	4658213	918	1116	175	7998	6551	31247	4400	18	-	-	-	Medium-quality draft MAG
AF21_PE0_C1_S7_Chitinophagales_38_6_virus_clean	82.0	1.25	25.0	1832243	506	654	111	4826	3815	18019	2116	10	-	-	-	Medium-quality draft MAG
AF21_PE0_C2_S1_Hydrogenophaga_sp._RAC07_65_61_virus_clean	98.03	4.42	65.22	4350554	256	261	31	39702	39702	173303	4303	14	-	-	-	Medium-quality draft MAG
AF21_PE0_T3_S1_Zoogloea_64_78_virus_clean	97.08	0.64	60.0	4736155	175	185	25	56514	56514	263664	4231	19	-	-	-	Medium-quality draft MAG
AF21_PE0_T1_S1_Candidatus_Microthrix_parvicella_69_111_virus_clean	91.59	0.85	0.0	3568432	191	272	27	37961	26119	94018	3398	23	+	-	-	Medium-quality draft MAG
AF21_PE0_T2_S1_Bacteroidetes_37_26_virus_clean	89.27	2.48	0.0	4370165	441	516	57	23317	18884	133848	3705	20	-	-	-	Medium-quality draft MAG
AF21_PE0_T3_S1_Chloroflexi2_65_14_virus_clean	85.81	2.58	50.0	3473106	459	575	84	12942	9562	52623	3188	20	-	-	-	Medium-quality draft MAG
AF21_PE0_C3_S1_Bacteroidetes_49_6_virus_clean	77.76	2.72	0.0	4024951	1036	1412	290	4473	3654	21961	4465	18	-	-	-	Medium-quality draft MAG
AF21_PE0_C1_S1_Bacteroidetes_bacterium_37_14_virus_clean	99.37	3.93	0.0	4875211	125	167	22	75574	52572	257886	3989	22	-	-	-	Medium-quality draft MAG
AF21_PE0_T3_S1_Hydrogenophaga_66_57_virus_clean	94.11	12.28	61.36	4476006	576	583	68	15768	15739	168878	4661	18	+	-	-	Contamination too high
AF21_PE0_T2_S1_Chitinophagales_40_19_virus_clean	86.06	1.18	25.0	3179952	457	480	80	10311	9489	118384	3082	16	-	-	-	Medium-quality draft MAG
AF21_PE0_C1_S1_Betaproteobacteria_53_12_virus_clean	89.97	3.66	0.0	3030680	106	135	21	45733	38613	128835	2906	15	-	-	-	Medium-quality draft MAG
AF21_PE0_C3_S7_Burkholderiales_53_6_virus_clean	87.9	2.78	14.29	1858316	484	642	119	4927	3820	15701	2199	10	-	-	-	Medium-quality draft MAG
AF21_PE0_C3_S7_Rhodocyclaceae_bacterium_SHINM1_56_11_virus_clean	89.38	7.61	52.78	1762552	242	287	42	12416	11472	46105	1954	15	-	-	-	Medium-quality draft MAG
AF21_PE0_T2_S1_Chitinophagaceae_bacterium_37_16_virus_clean	79.84	1.49	100.0	1716865	302	316	57	8768	8408	38914	1664	8	+	-	-	Medium-quality draft MAG
AF21_PE0_C2_S1_Sphingomonadales_57_106_virus_clean	81.54	2.19	54.55	1659711	214	255	42	12010	9920	36014	1763	17	-	+	-	Medium-quality draft MAG
AF21_PE0_C3_S7_Parachlamydiales_41_10_virus_clean	86.37	0.17	0.0	2014541	103	136	26	24410	19877	75663	1679	17	-	-	-	Medium-quality draft MAG
AF21_PE0_C2_S7_Myxococcales_73_11_virus_clean	79.35	1.33	0.0	7522576	372	515	76	32050	23100	88294	6381	22	-	-	-	Medium-quality draft MAG
AF21_PE0_C1_S1_Limnohabitans_sp._TS-CS-82_55_35_virus_clean	92.64	17.34	6.15	3292871	444	461	60	13204	12233	66242	3546	17	+	-	-	Contamination too high
AF21_PE0_C1_S1_Chitinophagales_36_20_virus_clean	87.68	0.66	50.0	1928065	50	56	6	103998	103998	296947	1723	15	-	-	-	Medium-quality draft MAG
AF21_PE0_T3_S1_Sphingomonadales_57_47_virus_clean	84.07	0.34	0.0	1713223	289	335	59	8971	7800	45878	1851	15	-	-	-	Medium-quality draft MAG
AF21_PE0_T2_S1_Lacibacter_40_11_virus_clean	85.33	10.41	27.69	3558856	709	786	148	7727	7016	35784	3660	16	-	-	-	Contamination too high
AF21_PE0_T2_S1_Bacteria_39_14_virus_clean	80.3	0.0	0.0	507627	32	42	9	22146	22146	46352	594	17	+	-	-	Medium-quality draft MAG
AF21_PE0_C1_S1_Rhodocyclaceae_bacterium_SHINM1_56_8_virus_clean	79.28	3.6	57.14	1700185	589	700	142	3666	3135	21619	2161	15	-	-	-	Medium-quality draft MAG
AF21_PE0_T2_S1_Actinobacteria_bacterium_61_13_virus_clean	85.62	0.06	100.0	2163314	175	191	42	17286	14890	42779	2168	18	-	-	-	Medium-quality draft MAG
AF21_PE0_T1_S7_Legionellales_42_24_virus_clean	93.57	0.39	0.0	1841824	111	117	24	22776	22665	73785	1661	20	-	-	-	Medium-quality draft MAG
AF21_PE0_T2_S7_Deltaproteobacteria_73_10_virus_clean	84.35	1.73	0.0	6295013	389	534	92	22023	17761	64174	5194	23	-	-	-	Medium-quality draft MAG
AF21_PE0_T2_S1_Solirubrobacterales_66_8_virus_clean	77.18	7.09	16.67	1794936	678	780	181	3059	2848	15705	2322	14	-	-	-	Medium-quality draft MAG
AF21_PE0_T1_S1_Hyphomicrobium_61_14_virus_clean	95.64	1.95	7.14	3221265	161	182	28	38436	35845	122972	3067	23	-	-	-	Medium-quality draft MAG
AF21_PE0_T2_S1_Bacteroidetes_46_9_virus_clean	80.25	11.74	10.71	4310549	712	866	124	10095	8213	64277	4097	13	-	-	-	Contamination too high
AF21_PE0_C1_S1_Burkholderiales_61_118_virus_clean	99.22	0.03	0.0	3008518	49	59	9	112944	88217	287776	2769	19	-	-	-	Medium-quality draft MAG
AF21_PE0_C2_S1_Rhodocyclaceae_bacterium_SHINM1_55_31_virus_clean	94.71	0.66	33.33	1880690	160	168	23	21804	21619	103362	1902	13	-	-	-	Medium-quality draft MAG
AF21_PE0_C3_S1_Planctomycetes_57_10_virus_clean	99.0	2.25	0.0	8210306	407	605	97	27753	20449	83411	6640	23	-	-	-	Medium-quality draft MAG
AF21_PE0_T2_S1_Limnohabitans_sp._TS-CS-82_56_79_virus_clean	81.07	14.27	37.18	2408342	296	315	30	17508	17174	205279	2594	15	-	-	-	Contamination too high
AF21_PE0_C2_S7_Candidatus_Rickettsiella_isopodorum_37_32_virus_clean	93.02	0.58	0.0	1574265	27	30	3	218145	213724	371216	1390	21	-	-	-	Medium-quality draft MAG
AF21_PE0_C3_S7_Limnohabitans_54_139_virus_clean	98.75	0.0	0.0	3059369	24	25	5	260420	260420	496490	2902	16	-	-	-	Medium-quality draft MAG
AF21_PE0_C3_S1_Flavobacterium_33_10_virus_clean	92.28	1.35	57.14	2176097	318	394	50	11450	8691	55460	2217	19	-	-	-	Medium-quality draft MAG
AF21_PE0_T3_S1_Candidatus_Microthrix_parvicella_66_10_virus_clean	80.77	2.14	0.0	4052763	419	587	83	14664	10375	60485	4021	17	-	-	-	Medium-quality draft MAG
AF21_PE0_T1_S1_Actinobacteria_69_16_virus_clean	81.01	1.55	0.0	2837103	236	275	43	21222	17094	52053	2826	16	+	-	-	Medium-quality draft MAG
AF21_PE0_T2_S1_Chitinophagales_46_9_virus_clean	82.0	12.24	65.0	3886389	1095	1259	198	5695	5049	27450	4030	14	-	-	-	Contamination too high
AF21_PE0_C3_S7_Chlamydiae_38_7_virus_clean	83.41	2.4	14.29	1940245	396	529	105	6308	4958	18069	2042	19	-	-	-	Medium-quality draft MAG
AF21_PE0_C2_S7_Hydrogenophaga_66_10_virus_clean	87.6	6.75	57.14	3696331	894	1010	194	5641	4994	26188	4239	14	+	-	-	Medium-quality draft MAG
AF21_PE0_T2_S1_Sphingomonadales_57_58_virus_clean	85.54	0.43	50.0	1815548	271	332	55	11054	7787	30064	1915	18	-	-	-	Medium-quality draft MAG
AF21_PE0_T2_S1_Bacteroidetes_41_18_virus_clean	98.14	0.74	0.0	4800631	139	181	20	72554	58149	209732	3970	21	+	-	-	Medium-quality draft MAG
AF21_PE0_C3_S7_Sphingobacteriia_37_27_virus_clean	97.14	0.0	0.0	2944663	79	97	9	80189	69304	268170	2643	16	-	-	-	Medium-quality draft MAG
AF21_PE0_C3_S1_Sphingomonadales_57_139_virus_clean	80.86	0.39	100.0	1670311	298	324	57	8429	7742	70029	1791	14	-	+	-	Medium-quality draft MAG
AF21_PE0_T2_S1_Betaproteobacteria_44_7_virus_clean	78.43	22.97	13.04	2968862	1483	1747	389	2040	1905	27005	4141	12	+	+	-	Contamination too high
AF21_PE0_T1_S7_Burkholderiales_55_66_virus_clean	88.53	1.13	50.0	2612095	101	104	13	74232	74232	138620	2566	15	-	-	-	Medium-quality draft MAG
AF21_PE0_C1_S7_Bdellovibrio_39_13_virus_clean	98.21	0.89	0.0	2484082	23	39	6	141562	92196	236580	2448	22	+	-	-	Medium-quality draft MAG
AF21_PE0_C3_S7_Legionella_39_103_virus_clean	99.05	0.95	0.0	2032721	50	58	8	87211	87211	276687	1813	22	+	-	-	Medium-quality draft MAG
AF21_PE0_T3_S7_Alphaproteobacteria_36_14_virus_clean	93.13	3.79	0.0	1753279	68	86	12	39186	28724	100287	1609	22	-	-	-	Medium-quality draft MAG
AF21_PE0_C2_S7_Xanthomonadales_60_11_virus_clean	79.38	2.25	54.55	1739116	352	381	85	6738	6287	23485	1917	16	+	-	-	Medium-quality draft MAG
AF21_PE0_C1_S1_Deltaproteobacteria_70_9_virus_clean	85.3	10.99	3.12	6776671	1542	1966	327	6557	5402	28157	6745	22	-	-	-	Contamination too high
AF21_PE0_T3_S1_Nitrosomonadales_50_43_virus_clean	91.69	2.64	14.29	1331812	169	189	23	14030	13083	102221	1388	18	-	-	-	Medium-quality draft MAG
AF21_PE0_C3_S1_Nitrosomonadales_50_226_virus_clean	91.21	4.91	92.86	1432551	140	168	22	17523	13501	88411	1466	18	-	-	-	Medium-quality draft MAG
AF21_PE0_T2_S1_Nitrosomonadales_50_116_virus_clean	93.98	0.49	50.0	1390688	106	135	12	25042	24574	156133	1402	19	-	-	-	Medium-quality draft MAG
AF21_PE0_C3_S1_Alcaligenaceae_bacterium_52_24_virus_clean	99.05	0.07	0.0	2617592	97	110	11	73731	55872	178300	2550	16	-	-	-	Medium-quality draft MAG
AF21_PE0_T3_S1_Solirubrobacterales_66_15_virus_clean	92.67	4.57	28.57	2220690	461	497	78	7601	6891	38243	2458	18	-	-	-	Medium-quality draft MAG
AF21_PE0_C1_S1_Hydrogenophaga_66_122_virus_clean	93.87	4.18	23.08	3715772	169	169	21	54039	54039	154343	3633	18	+	-	-	Medium-quality draft MAG
AF21_PE0_C2_S1_Polynucleobacter_victoriensis_43_32_virus_clean	85.46	0.46	50.0	1352575	58	93	9	39436	26636	104901	1370	10	-	-	-	Medium-quality draft MAG
AF21_PE0_T2_S7_Alphaproteobacteria_36_10_virus_clean	96.19	3.0	0.0	1630822	143	182	26	18310	12953	90150	1549	22	-	-	-	Medium-quality draft MAG
AF21_PE0_T1_S1_Solirubrobacterales_66_16_virus_clean	88.79	0.0	0.0	2167453	409	424	77	8010	7834	44775	2389	21	-	-	-	Medium-quality draft MAG
AF21_PE0_T2_S1_Polynucleobacter_victoriensis2_43_40_virus_clean	85.84	0.0	0.0	1327917	51	82	11	46751	28652	91128	1335	11	-	-	-	Medium-quality draft MAG
AF21_PE0_T1_S1_Chitinophagales_45_12_virus_clean	95.13	2.46	16.67	4072148	400	486	62	20290	16046	76600	3680	22	-	-	-	Medium-quality draft MAG
AF21_PE0_T1_S1_Chloroflexi_65_15_virus_clean	89.44	0.36	0.0	3775915	485	598	91	13229	10461	41489	3434	18	-	-	-	Medium-quality draft MAG
AF21_PE0_T3_S7_Burkholderiales_54_105_virus_clean	94.92	5.4	85.71	3012227	72	75	8	99747	99747	498459	2938	16	-	-	-	Medium-quality draft MAG
AF21_PE0_T2_S1_Bacteroidetes_37_27_virus_clean	97.04	1.6	25.0	4064135	224	269	31	42349	34582	98599	3449	18	-	-	-	Medium-quality draft MAG
AF21_PE0_T1_S1_Bacteroidetes_46_8_virus_clean	82.22	6.9	15.79	3669962	780	981	162	6876	5381	21172	3693	12	-	-	-	Medium-quality draft MAG
AF21_PE0_T1_S1_Sphingomonadales_57_42_virus_clean	87.32	0.77	75.0	1835667	284	347	57	9647	7675	27883	1924	18	-	-	-	Medium-quality draft MAG
AF21_PE0_T1_S7_Bacteria_48_15_virus_clean	88.3	0.0	0.0	1614358	45	56	8	73513	51325	137339	1642	21	-	-	-	Medium-quality draft MAG
AF21_PE0_C1_S1_Yonghaparkia_71_14_virus_clean	76.85	1.22	60.0	2106696	188	212	35	16383	15071	73064	2123	19	-	-	-	Medium-quality draft MAG
AF21_PE0_T1_S7_Chitinophagaceae_bacterium_37_46_virus_clean	95.07	0.25	0.0	2137010	222	262	27	19254	13976	110543	1974	17	-	-	-	Medium-quality draft MAG
AF21_PE0_C2_S7_Betaproteobacteria_53_7_virus_clean	81.13	2.14	12.5	2544900	581	778	159	5350	4322	16625	2978	12	+	-	-	Medium-quality draft MAG
AF21_PE0_T3_S1_Nitrospira_59_35_virus_clean	96.53	4.09	40.0	4129012	449	472	57	19660	19112	106893	4179	22	+	-	-	Medium-quality draft MAG
AF21_PE0_T1_S1_Chloroflexi_54_10_virus_clean	84.97	4.55	16.67	5867618	1778	2089	520	3590	3285	20559	5673	19	-	-	-	Medium-quality draft MAG
AF21_PE0_T2_S1_Chitinophagaceae_bacterium_IBVUCB2_40_20_virus_clean	81.84	3.58	16.67	2942265	183	197	27	33282	31438	132004	2710	18	+	-	-	Medium-quality draft MAG
AF21_PE0_T2_S1_Bacteroidetes_45_12_virus_clean	91.38	12.82	64.81	4532416	804	902	156	8097	7379	48587	4068	18	-	-	-	Contamination too high
AF21_PE0_T2_S7_Bacteroidetes_47_17_virus_clean	96.72	0.0	0.0	2244315	56	75	12	69311	53676	147966	1926	22	-	-	-	Medium-quality draft MAG
AF21_PE0_T3_S7_Chitinophagales_41_9_virus_clean	92.82	0.74	0.0	3353058	269	375	56	18074	14306	70010	3184	17	+	-	-	Medium-quality draft MAG
AF21_PE0_C1_S1_Flavobacteriia_34_37_virus_clean	93.14	0.01	0.0	2094753	136	162	25	27882	23937	94650	1922	21	-	+	-	Medium-quality draft MAG
AF21_PE0_C1_S1_Bacteroidetes_36_31_virus_clean	93.33	0.24	0.0	2670007	131	152	17	45292	37255	107708	2279	15	-	-	-	Medium-quality draft MAG
AF21_PE0_C1_S1_unclassified_Limnohabitans_61_68_virus_clean	92.8	0.49	50.0	3048110	75	76	14	66275	66275	193046	3005	16	-	-	-	Medium-quality draft MAG
AF21_PE0_C2_S7_Rhodobacterales_66_19_virus_clean	88.13	22.83	74.81	4458232	1756	1818	419	2907	2844	25313	5585	18	-	-	-	Contamination too high
AF21_PE0_T1_S7_Chlamydiae_43_9_virus_clean	86.66	0.93	33.33	1522257	170	221	36	13299	11055	31404	1585	22	+	-	-	Medium-quality draft MAG
AF21_PE0_C2_S7_freshwater_metagenome_49_8_virus_clean	77.21	4.12	60.0	1145207	235	290	60	6177	5213	20802	1350	9	-	-	-	Medium-quality draft MAG
AF21_PE0_T1_S7_Zoogloea_oleivorans_64_23_virus_clean	87.45	0.23	0.0	4689392	87	89	16	89250	84451	441573	4184	15	-	-	-	Medium-quality draft MAG
AF21_PE0_T2_S7_Proteobacteria_53_6_virus_clean	81.34	1.79	50.0	3060790	1215	1514	354	2879	2504	11006	4047	19	-	-	-	Medium-quality draft MAG
AF21_PE0_C2_S1_Chitinophagales2_38_9_virus_clean	92.84	1.97	25.0	2209527	338	392	59	10944	8305	60693	2225	19	+	-	-	Medium-quality draft MAG
AF21_PE0_T1_S1_Micrococcales_67_19_virus_clean	81.82	4.15	41.18	2780878	257	278	31	30232	25453	84301	2802	21	-	-	-	Medium-quality draft MAG
AF21_PE0_T1_S1_Polynucleobacter_cosmopolitanus_45_303_virus_clean	91.49	0.0	0.0	1463629	19	20	3	129999	129999	359346	1471	19	-	-	-	Medium-quality draft MAG
AF21_PE0_C1_S7_freshwater_metagenome_49_8_virus_clean	80.15	2.63	33.33	1290078	272	331	51	7705	6414	21656	1541	15	-	-	-	Medium-quality draft MAG
AF21_PE0_T2_S7_Burkholderiales_55_127_virus_clean	97.83	1.47	85.71	2825800	84	88	9	84704	78890	250844	2767	16	-	-	-	Medium-quality draft MAG
AF21_PE0_C3_S1_Alphaproteobacteria_65_22_virus_clean	94.48	2.54	18.18	4191483	271	282	53	23436	21221	81171	4240	21	+	-	-	Medium-quality draft MAG
AF21_PE0_T2_S7_Legionella_45_9_virus_clean	92.94	0.54	0.0	2149484	203	289	45	15337	11281	40316	2100	21	-	-	-	Medium-quality draft MAG
AF21_PE0_C2_S1_Limnohabitans_sp._TS-CS-82_57_20_virus_clean	92.01	9.83	20.0	3147094	657	679	96	8603	8413	64815	3608	16	-	-	-	Medium-quality draft MAG
AF21_PE0_T1_S1_Hydrogenophaga_66_60_virus_clean	94.14	9.35	65.79	4198958	415	419	49	21465	21095	223342	4315	15	-	-	-	Medium-quality draft MAG
AF21_PE0_C1_S7_Chitinophagales_37_23_virus_clean	95.07	0.02	100.0	2261137	52	58	8	91284	76188	221424	2002	14	+	-	-	Medium-quality draft MAG
AF21_PE0_T3_S1_Burkholderiales_59_18_virus_clean	83.65	4.37	54.55	3446530	621	635	120	8613	8367	51289	3764	15	-	-	-	Medium-quality draft MAG
AF21_PE0_C2_S1_unclassified_Limnohabitans_60_65_virus_clean	89.3	0.7	33.33	3071324	90	97	16	53231	53231	137082	2978	12	-	-	-	Medium-quality draft MAG
