# Supplementary material for: Temporal disturbance of a model stream ecosystem by high microbial diversity from treated wastewater
Source: Microbiologyopen. 2023 Mar 14;12(2):e1347. doi: 10.1002/mbo3.1347 (PMC10012233; doi:10.1002/mbo3.1347)
Supplement: Supplementary file 3 — Supporting information. [file MBO3-12-e1347-s004.tsv]

	genome	Cluster_id	SubCluster_id	Sample	Time	Completeness	Contamination	Strain.heterogeneity	Genome.size..bp.	X..scaffolds	X..contigs	Contigs...L50....	Scaffolds...N50..bp.	Contigs...N50..bp.	Longest.Contig..bp.	X..Predicted.genes	X..tRNAs	X5s.rRNA	X16s.rRNA	X23s.rRNA	Quality.of.Bin
1	AF21_PE0_C1_S1_Bacteroidetes_36_31_virus_clean	1	1	C1	S1	93.33	0.24	0	2670007	131	152	17	45292	37255	107708	2279	15	-	-	-	Medium-quality draft MAG
2	AF21_PE0_C1_S1_Bacteroidetes_36_31_virus_clean	1	1	C2	S1	93.33	0.24	0	2670007	131	152	17	45292	37255	107708	2279	15	-	-	-	Medium-quality draft MAG
3	AF21_PE0_C1_S1_Bacteroidetes_36_31_virus_clean	1	2	C2	S7	93.33	0.24	0	2670007	131	152	17	45292	37255	107708	2279	15	-	-	-	Medium-quality draft MAG
4	AF21_PE0_C1_S1_Bacteroidetes_36_31_virus_clean	1	1	T2	S1	93.33	0.24	0	2670007	131	152	17	45292	37255	107708	2279	15	-	-	-	Medium-quality draft MAG
5	AF21_PE0_C1_S1_Bacteroidetes_bacterium_37_14_virus_clean	2	1	C1	S1	99.37	3.93	0	4875211	125	167	22	75574	52572	257886	3989	22	-	-	-	Medium-quality draft MAG
6	AF21_PE0_C1_S1_Bacteroidetes_bacterium_37_14_virus_clean	2	1	C2	S1	99.37	3.93	0	4875211	125	167	22	75574	52572	257886	3989	22	-	-	-	Medium-quality draft MAG
7	AF21_PE0_C1_S1_Bacteroidetes_bacterium_37_14_virus_clean	2	1	T2	S1	99.37	3.93	0	4875211	125	167	22	75574	52572	257886	3989	22	-	-	-	Medium-quality draft MAG
8	AF21_PE0_C1_S1_Burkholderiales_61_118_virus_clean	3	1	C1	S1	99.22	0.03	0	3008518	49	59	9	112944	88217	287776	2769	19	-	-	-	Medium-quality draft MAG
9	AF21_PE0_C1_S1_Burkholderiales_61_118_virus_clean	3	1	C1	S7	99.22	0.03	0	3008518	49	59	9	112944	88217	287776	2769	19	-	-	-	Medium-quality draft MAG
10	AF21_PE0_C1_S1_Burkholderiales_61_118_virus_clean	3	1	C2	S1	99.22	0.03	0	3008518	49	59	9	112944	88217	287776	2769	19	-	-	-	Medium-quality draft MAG
11	AF21_PE0_C1_S1_Burkholderiales_61_118_virus_clean	3	1	C2	S7	99.22	0.03	0	3008518	49	59	9	112944	88217	287776	2769	19	-	-	-	Medium-quality draft MAG
12	AF21_PE0_C1_S1_Burkholderiales_61_118_virus_clean	3	1	C3	S1	99.22	0.03	0	3008518	49	59	9	112944	88217	287776	2769	19	-	-	-	Medium-quality draft MAG
13	AF21_PE0_C1_S1_Burkholderiales_61_118_virus_clean	3	1	C3	S7	99.22	0.03	0	3008518	49	59	9	112944	88217	287776	2769	19	-	-	-	Medium-quality draft MAG
14	AF21_PE0_C1_S1_Burkholderiales_61_118_virus_clean	3	1	T1	S1	99.22	0.03	0	3008518	49	59	9	112944	88217	287776	2769	19	-	-	-	Medium-quality draft MAG
15	AF21_PE0_C1_S1_Burkholderiales_61_118_virus_clean	3	1	T1	S7	99.22	0.03	0	3008518	49	59	9	112944	88217	287776	2769	19	-	-	-	Medium-quality draft MAG
16	AF21_PE0_C1_S1_Burkholderiales_61_118_virus_clean	3	1	T2	S1	99.22	0.03	0	3008518	49	59	9	112944	88217	287776	2769	19	-	-	-	Medium-quality draft MAG
17	AF21_PE0_C1_S1_Burkholderiales_61_118_virus_clean	3	1	T2	S7	99.22	0.03	0	3008518	49	59	9	112944	88217	287776	2769	19	-	-	-	Medium-quality draft MAG
18	AF21_PE0_C1_S1_Burkholderiales_61_118_virus_clean	3	1	T3	S1	99.22	0.03	0	3008518	49	59	9	112944	88217	287776	2769	19	-	-	-	Medium-quality draft MAG
19	AF21_PE0_C1_S1_Burkholderiales_61_118_virus_clean	3	1	T3	S7	99.22	0.03	0	3008518	49	59	9	112944	88217	287776	2769	19	-	-	-	Medium-quality draft MAG
20	AF21_PE0_C1_S1_Chitinophagales_36_20_virus_clean	4	1	C1	S1	87.68	0.66	50	1928065	50	56	6	103998	103998	296947	1723	15	-	-	-	Medium-quality draft MAG
21	AF21_PE0_C1_S1_Chitinophagales_36_20_virus_clean	4	1	C1	S7	87.68	0.66	50	1928065	50	56	6	103998	103998	296947	1723	15	-	-	-	Medium-quality draft MAG
22	AF21_PE0_C1_S1_Chitinophagales_36_20_virus_clean	4	1	C2	S1	87.68	0.66	50	1928065	50	56	6	103998	103998	296947	1723	15	-	-	-	Medium-quality draft MAG
23	AF21_PE0_C1_S1_Chitinophagales_36_20_virus_clean	4	1	C2	S7	87.68	0.66	50	1928065	50	56	6	103998	103998	296947	1723	15	-	-	-	Medium-quality draft MAG
24	AF21_PE0_C1_S1_Chitinophagales_36_20_virus_clean	4	1	C3	S7	87.68	0.66	50	1928065	50	56	6	103998	103998	296947	1723	15	-	-	-	Medium-quality draft MAG
25	AF21_PE0_C1_S1_Chitinophagales_36_20_virus_clean	4	1	T2	S1	87.68	0.66	50	1928065	50	56	6	103998	103998	296947	1723	15	-	-	-	Medium-quality draft MAG
26	AF21_PE0_C1_S1_Flavobacteriia_34_37_virus_clean	5	1	C1	S1	93.14	0.01	0	2094753	136	162	25	27882	23937	94650	1922	21	-	+	-	Medium-quality draft MAG
27	AF21_PE0_C1_S1_Flavobacteriia_34_37_virus_clean	5	1	C2	S1	93.14	0.01	0	2094753	136	162	25	27882	23937	94650	1922	21	-	+	-	Medium-quality draft MAG
28	AF21_PE0_C1_S1_Flavobacteriia_34_37_virus_clean	5	1	T2	S1	93.14	0.01	0	2094753	136	162	25	27882	23937	94650	1922	21	-	+	-	Medium-quality draft MAG
29	AF21_PE0_C1_S1_Hydrogenophaga_66_122_virus_clean	6	1	C1	S1	93.87	4.18	23.08	3715772	169	169	21	54039	54039	154343	3633	18	+	-	-	Medium-quality draft MAG
30	AF21_PE0_C1_S1_Hydrogenophaga_66_122_virus_clean	6	2	C2	S1	93.87	4.18	23.08	3715772	169	169	21	54039	54039	154343	3633	18	+	-	-	Medium-quality draft MAG
31	AF21_PE0_C1_S1_Hydrogenophaga_66_122_virus_clean	6	3	C3	S1	93.87	4.18	23.08	3715772	169	169	21	54039	54039	154343	3633	18	+	-	-	Medium-quality draft MAG
32	AF21_PE0_C1_S1_Hydrogenophaga_66_122_virus_clean	6	4	T1	S1	93.87	4.18	23.08	3715772	169	169	21	54039	54039	154343	3633	18	+	-	-	Medium-quality draft MAG
33	AF21_PE0_C1_S1_Hydrogenophaga_66_122_virus_clean	6	6	T2	S1	93.87	4.18	23.08	3715772	169	169	21	54039	54039	154343	3633	18	+	-	-	Medium-quality draft MAG
34	AF21_PE0_C1_S1_Hydrogenophaga_66_122_virus_clean	6	5	T3	S1	93.87	4.18	23.08	3715772	169	169	21	54039	54039	154343	3633	18	+	-	-	Medium-quality draft MAG
41	AF21_PE0_C1_S1_Rhodocyclaceae_bacterium_SHINM1_56_8_virus_clean	8	1	C2	S1	79.28	3.6	57.14	1700185	589	700	142	3666	3135	21619	2161	15	-	-	-	Medium-quality draft MAG
42	AF21_PE0_C1_S1_Rhodocyclaceae_bacterium_SHINM1_56_8_virus_clean	8	2	C3	S1	79.28	3.6	57.14	1700185	589	700	142	3666	3135	21619	2161	15	-	-	-	Medium-quality draft MAG
43	AF21_PE0_C1_S1_unclassified_Limnohabitans_61_68_virus_clean	10	3	C1	S1	92.8	0.49	50	3048110	75	76	14	66275	66275	193046	3005	16	-	-	-	Medium-quality draft MAG
44	AF21_PE0_C1_S1_unclassified_Limnohabitans_61_68_virus_clean	10	1	C2	S1	92.8	0.49	50	3048110	75	76	14	66275	66275	193046	3005	16	-	-	-	Medium-quality draft MAG
45	AF21_PE0_C1_S1_unclassified_Limnohabitans_61_68_virus_clean	10	2	C3	S1	92.8	0.49	50	3048110	75	76	14	66275	66275	193046	3005	16	-	-	-	Medium-quality draft MAG
46	AF21_PE0_C1_S1_unclassified_Limnohabitans_61_68_virus_clean	10	4	T1	S1	92.8	0.49	50	3048110	75	76	14	66275	66275	193046	3005	16	-	-	-	Medium-quality draft MAG
47	AF21_PE0_C1_S1_unclassified_Limnohabitans_61_68_virus_clean	10	5	T2	S1	92.8	0.49	50	3048110	75	76	14	66275	66275	193046	3005	16	-	-	-	Medium-quality draft MAG
48	AF21_PE0_C1_S1_unclassified_Limnohabitans_61_68_virus_clean	10	6	T3	S1	92.8	0.49	50	3048110	75	76	14	66275	66275	193046	3005	16	-	-	-	Medium-quality draft MAG
49	AF21_PE0_C1_S1_Yonghaparkia_71_14_virus_clean	9	1	C1	S1	76.85	1.22	60	2106696	188	212	35	16383	15071	73064	2123	19	-	-	-	Medium-quality draft MAG
50	AF21_PE0_C1_S1_Yonghaparkia_71_14_virus_clean	9	1	C2	S1	76.85	1.22	60	2106696	188	212	35	16383	15071	73064	2123	19	-	-	-	Medium-quality draft MAG
51	AF21_PE0_C1_S1_Yonghaparkia_71_14_virus_clean	9	1	C3	S1	76.85	1.22	60	2106696	188	212	35	16383	15071	73064	2123	19	-	-	-	Medium-quality draft MAG
52	AF21_PE0_C1_S1_Yonghaparkia_71_14_virus_clean	9	1	T3	S1	76.85	1.22	60	2106696	188	212	35	16383	15071	73064	2123	19	-	-	-	Medium-quality draft MAG
53	AF21_PE0_C1_S7_Bdellovibrio_39_13_virus_clean	11	1	C1	S7	98.21	0.89	0	2484082	23	39	6	141562	92196	236580	2448	22	+	-	-	Medium-quality draft MAG
54	AF21_PE0_C1_S7_Bdellovibrio_39_13_virus_clean	11	1	C2	S7	98.21	0.89	0	2484082	23	39	6	141562	92196	236580	2448	22	+	-	-	Medium-quality draft MAG
55	AF21_PE0_C1_S7_Bdellovibrio_39_13_virus_clean	11	1	C3	S7	98.21	0.89	0	2484082	23	39	6	141562	92196	236580	2448	22	+	-	-	Medium-quality draft MAG
56	AF21_PE0_C1_S7_Bdellovibrio_39_13_virus_clean	11	1	T2	S7	98.21	0.89	0	2484082	23	39	6	141562	92196	236580	2448	22	+	-	-	Medium-quality draft MAG
57	AF21_PE0_C1_S7_Chitinophagales_37_23_virus_clean	12	1	C1	S7	95.07	0.02	100	2261137	52	58	8	91284	76188	221424	2002	14	+	-	-	Medium-quality draft MAG
58	AF21_PE0_C1_S7_Chitinophagales_37_23_virus_clean	12	1	C2	S7	95.07	0.02	100	2261137	52	58	8	91284	76188	221424	2002	14	+	-	-	Medium-quality draft MAG
59	AF21_PE0_C1_S7_Chitinophagales_37_23_virus_clean	12	1	C3	S7	95.07	0.02	100	2261137	52	58	8	91284	76188	221424	2002	14	+	-	-	Medium-quality draft MAG
60	AF21_PE0_C1_S7_Chitinophagales_37_23_virus_clean	12	2	T1	S7	95.07	0.02	100	2261137	52	58	8	91284	76188	221424	2002	14	+	-	-	Medium-quality draft MAG
61	AF21_PE0_C1_S7_Chitinophagales_38_6_virus_clean	13	1	C2	S7	82	1.25	25	1832243	506	654	111	4826	3815	18019	2116	10	-	-	-	Medium-quality draft MAG
62	AF21_PE0_C1_S7_Chitinophagales_38_6_virus_clean	13	1	C3	S7	82	1.25	25	1832243	506	654	111	4826	3815	18019	2116	10	-	-	-	Medium-quality draft MAG
63	AF21_PE0_C2_S1_Chitinophagales2_38_9_virus_clean	14	3	C2	S1	92.84	1.97	25	2209527	338	392	59	10944	8305	60693	2225	19	+	-	-	Medium-quality draft MAG
64	AF21_PE0_C2_S1_Chitinophagales2_38_9_virus_clean	14	1	C2	S7	92.84	1.97	25	2209527	338	392	59	10944	8305	60693	2225	19	+	-	-	Medium-quality draft MAG
65	AF21_PE0_C2_S1_Chitinophagales2_38_9_virus_clean	14	2	C3	S7	92.84	1.97	25	2209527	338	392	59	10944	8305	60693	2225	19	+	-	-	Medium-quality draft MAG
66	AF21_PE0_C2_S1_Hydrogenophaga_sp._RAC07_65_61_virus_clean	15	1	C1	S1	98.03	4.42	65.22	4350554	256	261	31	39702	39702	173303	4303	14	-	-	-	Medium-quality draft MAG
67	AF21_PE0_C2_S1_Hydrogenophaga_sp._RAC07_65_61_virus_clean	15	3	C2	S1	98.03	4.42	65.22	4350554	256	261	31	39702	39702	173303	4303	14	-	-	-	Medium-quality draft MAG
68	AF21_PE0_C2_S1_Hydrogenophaga_sp._RAC07_65_61_virus_clean	15	2	C3	S1	98.03	4.42	65.22	4350554	256	261	31	39702	39702	173303	4303	14	-	-	-	Medium-quality draft MAG
69	AF21_PE0_C2_S1_Hydrogenophaga_sp._RAC07_65_61_virus_clean	15	4	T1	S1	98.03	4.42	65.22	4350554	256	261	31	39702	39702	173303	4303	14	-	-	-	Medium-quality draft MAG
70	AF21_PE0_C2_S1_Hydrogenophaga_sp._RAC07_65_61_virus_clean	15	6	T2	S1	98.03	4.42	65.22	4350554	256	261	31	39702	39702	173303	4303	14	-	-	-	Medium-quality draft MAG
71	AF21_PE0_C2_S1_Hydrogenophaga_sp._RAC07_65_61_virus_clean	15	5	T3	S1	98.03	4.42	65.22	4350554	256	261	31	39702	39702	173303	4303	14	-	-	-	Medium-quality draft MAG
72	AF21_PE0_C2_S1_Limnohabitans_sp._TS-CS-82_57_20_virus_clean	16	4	C1	S1	92.01	9.83	20	3147094	657	679	96	8603	8413	64815	3608	16	-	-	-	Medium-quality draft MAG
73	AF21_PE0_C2_S1_Limnohabitans_sp._TS-CS-82_57_20_virus_clean	16	6	C2	S1	92.01	9.83	20	3147094	657	679	96	8603	8413	64815	3608	16	-	-	-	Medium-quality draft MAG
74	AF21_PE0_C2_S1_Limnohabitans_sp._TS-CS-82_57_20_virus_clean	16	5	C3	S1	92.01	9.83	20	3147094	657	679	96	8603	8413	64815	3608	16	-	-	-	Medium-quality draft MAG
75	AF21_PE0_C2_S1_Limnohabitans_sp._TS-CS-82_57_20_virus_clean	16	1	T1	S1	92.01	9.83	20	3147094	657	679	96	8603	8413	64815	3608	16	-	-	-	Medium-quality draft MAG
76	AF21_PE0_C2_S1_Limnohabitans_sp._TS-CS-82_57_20_virus_clean	16	2	T2	S1	92.01	9.83	20	3147094	657	679	96	8603	8413	64815	3608	16	-	-	-	Medium-quality draft MAG
77	AF21_PE0_C2_S1_Limnohabitans_sp._TS-CS-82_57_20_virus_clean	16	3	T3	S1	92.01	9.83	20	3147094	657	679	96	8603	8413	64815	3608	16	-	-	-	Medium-quality draft MAG
78	AF21_PE0_C2_S1_Polynucleobacter_victoriensis_43_32_virus_clean	17	1	C1	S1	85.46	0.46	50	1352575	58	93	9	39436	26636	104901	1370	10	-	-	-	Medium-quality draft MAG
79	AF21_PE0_C2_S1_Polynucleobacter_victoriensis_43_32_virus_clean	17	1	C1	S7	85.46	0.46	50	1352575	58	93	9	39436	26636	104901	1370	10	-	-	-	Medium-quality draft MAG
80	AF21_PE0_C2_S1_Polynucleobacter_victoriensis_43_32_virus_clean	17	1	C2	S1	85.46	0.46	50	1352575	58	93	9	39436	26636	104901	1370	10	-	-	-	Medium-quality draft MAG
81	AF21_PE0_C2_S1_Polynucleobacter_victoriensis_43_32_virus_clean	17	1	C2	S7	85.46	0.46	50	1352575	58	93	9	39436	26636	104901	1370	10	-	-	-	Medium-quality draft MAG
82	AF21_PE0_C2_S1_Polynucleobacter_victoriensis_43_32_virus_clean	17	3	C3	S1	85.46	0.46	50	1352575	58	93	9	39436	26636	104901	1370	10	-	-	-	Medium-quality draft MAG
83	AF21_PE0_C2_S1_Polynucleobacter_victoriensis_43_32_virus_clean	17	1	C3	S7	85.46	0.46	50	1352575	58	93	9	39436	26636	104901	1370	10	-	-	-	Medium-quality draft MAG
84	AF21_PE0_C2_S1_Polynucleobacter_victoriensis_43_32_virus_clean	17	1	T1	S7	85.46	0.46	50	1352575	58	93	9	39436	26636	104901	1370	10	-	-	-	Medium-quality draft MAG
85	AF21_PE0_C2_S1_Polynucleobacter_victoriensis_43_32_virus_clean	17	2	T2	S1	85.46	0.46	50	1352575	58	93	9	39436	26636	104901	1370	10	-	-	-	Medium-quality draft MAG
86	AF21_PE0_C2_S1_Polynucleobacter_victoriensis_43_32_virus_clean	17	1	T2	S7	85.46	0.46	50	1352575	58	93	9	39436	26636	104901	1370	10	-	-	-	Medium-quality draft MAG
87	AF21_PE0_C2_S1_Polynucleobacter_victoriensis_43_32_virus_clean	17	1	T3	S7	85.46	0.46	50	1352575	58	93	9	39436	26636	104901	1370	10	-	-	-	Medium-quality draft MAG
88	AF21_PE0_C2_S1_Rhodocyclaceae_bacterium_SHINM1_55_31_virus_clean	18	1	C2	S1	94.71	0.66	33.33	1880690	160	168	23	21804	21619	103362	1902	13	-	-	-	Medium-quality draft MAG
89	AF21_PE0_C2_S1_Rhodocyclaceae_bacterium_SHINM1_55_31_virus_clean	18	2	C3	S1	94.71	0.66	33.33	1880690	160	168	23	21804	21619	103362	1902	13	-	-	-	Medium-quality draft MAG
90	AF21_PE0_C2_S1_Sphingomonadales_57_106_virus_clean	19	3	C1	S1	81.54	2.19	54.55	1659711	214	255	42	12010	9920	36014	1763	17	-	+	-	Medium-quality draft MAG
91	AF21_PE0_C2_S1_Sphingomonadales_57_106_virus_clean	19	1	C1	S7	81.54	2.19	54.55	1659711	214	255	42	12010	9920	36014	1763	17	-	+	-	Medium-quality draft MAG
92	AF21_PE0_C2_S1_Sphingomonadales_57_106_virus_clean	19	2	C2	S1	81.54	2.19	54.55	1659711	214	255	42	12010	9920	36014	1763	17	-	+	-	Medium-quality draft MAG
93	AF21_PE0_C2_S1_Sphingomonadales_57_106_virus_clean	19	1	C2	S7	81.54	2.19	54.55	1659711	214	255	42	12010	9920	36014	1763	17	-	+	-	Medium-quality draft MAG
94	AF21_PE0_C2_S1_Sphingomonadales_57_106_virus_clean	19	1	C3	S1	81.54	2.19	54.55	1659711	214	255	42	12010	9920	36014	1763	17	-	+	-	Medium-quality draft MAG
95	AF21_PE0_C2_S1_Sphingomonadales_57_106_virus_clean	19	1	C3	S7	81.54	2.19	54.55	1659711	214	255	42	12010	9920	36014	1763	17	-	+	-	Medium-quality draft MAG
96	AF21_PE0_C2_S1_Sphingomonadales_57_106_virus_clean	19	5	T1	S1	81.54	2.19	54.55	1659711	214	255	42	12010	9920	36014	1763	17	-	+	-	Medium-quality draft MAG
97	AF21_PE0_C2_S1_Sphingomonadales_57_106_virus_clean	19	1	T1	S7	81.54	2.19	54.55	1659711	214	255	42	12010	9920	36014	1763	17	-	+	-	Medium-quality draft MAG
98	AF21_PE0_C2_S1_Sphingomonadales_57_106_virus_clean	19	4	T2	S1	81.54	2.19	54.55	1659711	214	255	42	12010	9920	36014	1763	17	-	+	-	Medium-quality draft MAG
99	AF21_PE0_C2_S1_Sphingomonadales_57_106_virus_clean	19	1	T2	S7	81.54	2.19	54.55	1659711	214	255	42	12010	9920	36014	1763	17	-	+	-	Medium-quality draft MAG
100	AF21_PE0_C2_S1_Sphingomonadales_57_106_virus_clean	19	6	T3	S1	81.54	2.19	54.55	1659711	214	255	42	12010	9920	36014	1763	17	-	+	-	Medium-quality draft MAG
101	AF21_PE0_C2_S1_Sphingomonadales_57_106_virus_clean	19	1	T3	S7	81.54	2.19	54.55	1659711	214	255	42	12010	9920	36014	1763	17	-	+	-	Medium-quality draft MAG
102	AF21_PE0_C2_S1_unclassified_Limnohabitans_60_65_virus_clean	20	2	C1	S1	89.3	0.7	33.33	3071324	90	97	16	53231	53231	137082	2978	12	-	-	-	Medium-quality draft MAG
103	AF21_PE0_C2_S1_unclassified_Limnohabitans_60_65_virus_clean	20	1	C2	S1	89.3	0.7	33.33	3071324	90	97	16	53231	53231	137082	2978	12	-	-	-	Medium-quality draft MAG
104	AF21_PE0_C2_S1_unclassified_Limnohabitans_60_65_virus_clean	20	1	C3	S1	89.3	0.7	33.33	3071324	90	97	16	53231	53231	137082	2978	12	-	-	-	Medium-quality draft MAG
105	AF21_PE0_C2_S1_unclassified_Limnohabitans_60_65_virus_clean	20	3	T1	S1	89.3	0.7	33.33	3071324	90	97	16	53231	53231	137082	2978	12	-	-	-	Medium-quality draft MAG
106	AF21_PE0_C2_S1_unclassified_Limnohabitans_60_65_virus_clean	20	4	T2	S1	89.3	0.7	33.33	3071324	90	97	16	53231	53231	137082	2978	12	-	-	-	Medium-quality draft MAG
107	AF21_PE0_C2_S1_unclassified_Limnohabitans_60_65_virus_clean	20	5	T3	S1	89.3	0.7	33.33	3071324	90	97	16	53231	53231	137082	2978	12	-	-	-	Medium-quality draft MAG
108	AF21_PE0_C2_S7_Candidatus_Rickettsiella_isopodorum_37_32_virus_clean	21	2	C1	S1	93.02	0.58	0	1574265	27	30	3	218145	213724	371216	1390	21	-	-	-	Medium-quality draft MAG
109	AF21_PE0_C2_S7_Candidatus_Rickettsiella_isopodorum_37_32_virus_clean	21	1	C1	S7	93.02	0.58	0	1574265	27	30	3	218145	213724	371216	1390	21	-	-	-	Medium-quality draft MAG
110	AF21_PE0_C2_S7_Candidatus_Rickettsiella_isopodorum_37_32_virus_clean	21	2	C2	S1	93.02	0.58	0	1574265	27	30	3	218145	213724	371216	1390	21	-	-	-	Medium-quality draft MAG
111	AF21_PE0_C2_S7_Candidatus_Rickettsiella_isopodorum_37_32_virus_clean	21	1	C2	S7	93.02	0.58	0	1574265	27	30	3	218145	213724	371216	1390	21	-	-	-	Medium-quality draft MAG
112	AF21_PE0_C2_S7_Candidatus_Rickettsiella_isopodorum_37_32_virus_clean	21	1	C3	S7	93.02	0.58	0	1574265	27	30	3	218145	213724	371216	1390	21	-	-	-	Medium-quality draft MAG
113	AF21_PE0_C2_S7_Candidatus_Rickettsiella_isopodorum_37_32_virus_clean	21	1	T1	S7	93.02	0.58	0	1574265	27	30	3	218145	213724	371216	1390	21	-	-	-	Medium-quality draft MAG
114	AF21_PE0_C2_S7_Candidatus_Rickettsiella_isopodorum_37_32_virus_clean	21	2	T2	S1	93.02	0.58	0	1574265	27	30	3	218145	213724	371216	1390	21	-	-	-	Medium-quality draft MAG
115	AF21_PE0_C2_S7_Candidatus_Rickettsiella_isopodorum_37_32_virus_clean	21	1	T2	S7	93.02	0.58	0	1574265	27	30	3	218145	213724	371216	1390	21	-	-	-	Medium-quality draft MAG
116	AF21_PE0_C2_S7_Candidatus_Rickettsiella_isopodorum_37_32_virus_clean	21	1	T3	S7	93.02	0.58	0	1574265	27	30	3	218145	213724	371216	1390	21	-	-	-	Medium-quality draft MAG
117	AF21_PE0_C2_S7_Hydrogenophaga_66_10_virus_clean	22	1	C1	S1	87.6	6.75	57.14	3696331	894	1010	194	5641	4994	26188	4239	14	+	-	-	Medium-quality draft MAG
118	AF21_PE0_C2_S7_Hydrogenophaga_66_10_virus_clean	22	3	C2	S1	87.6	6.75	57.14	3696331	894	1010	194	5641	4994	26188	4239	14	+	-	-	Medium-quality draft MAG
119	AF21_PE0_C2_S7_Hydrogenophaga_66_10_virus_clean	22	2	C3	S1	87.6	6.75	57.14	3696331	894	1010	194	5641	4994	26188	4239	14	+	-	-	Medium-quality draft MAG
120	AF21_PE0_C2_S7_Hydrogenophaga_66_10_virus_clean	22	4	T1	S1	87.6	6.75	57.14	3696331	894	1010	194	5641	4994	26188	4239	14	+	-	-	Medium-quality draft MAG
121	AF21_PE0_C2_S7_Hydrogenophaga_66_10_virus_clean	22	6	T2	S1	87.6	6.75	57.14	3696331	894	1010	194	5641	4994	26188	4239	14	+	-	-	Medium-quality draft MAG
122	AF21_PE0_C2_S7_Hydrogenophaga_66_10_virus_clean	22	5	T3	S1	87.6	6.75	57.14	3696331	894	1010	194	5641	4994	26188	4239	14	+	-	-	Medium-quality draft MAG
126	AF21_PE0_C3_S1_Alcaligenaceae_bacterium_52_24_virus_clean	24	2	C1	S1	99.05	0.07	0	2617592	97	110	11	73731	55872	178300	2550	16	-	-	-	Medium-quality draft MAG
127	AF21_PE0_C3_S1_Alcaligenaceae_bacterium_52_24_virus_clean	24	1	C2	S1	99.05	0.07	0	2617592	97	110	11	73731	55872	178300	2550	16	-	-	-	Medium-quality draft MAG
128	AF21_PE0_C3_S1_Alcaligenaceae_bacterium_52_24_virus_clean	24	1	C3	S1	99.05	0.07	0	2617592	97	110	11	73731	55872	178300	2550	16	-	-	-	Medium-quality draft MAG
129	AF21_PE0_C3_S1_Alphaproteobacteria_65_22_virus_clean	25	1	C2	S1	94.48	2.54	18.18	4191483	271	282	53	23436	21221	81171	4240	21	+	-	-	Medium-quality draft MAG
130	AF21_PE0_C3_S1_Alphaproteobacteria_65_22_virus_clean	25	1	C3	S1	94.48	2.54	18.18	4191483	271	282	53	23436	21221	81171	4240	21	+	-	-	Medium-quality draft MAG
131	AF21_PE0_C3_S1_Alphaproteobacteria_65_22_virus_clean	25	2	T3	S1	94.48	2.54	18.18	4191483	271	282	53	23436	21221	81171	4240	21	+	-	-	Medium-quality draft MAG
132	AF21_PE0_C3_S1_Alphaproteobacteria_65_22_virus_clean	25	3	T3	S7	94.48	2.54	18.18	4191483	271	282	53	23436	21221	81171	4240	21	+	-	-	Medium-quality draft MAG
133	AF21_PE0_C3_S1_Flavobacterium_33_10_virus_clean	26	1	C1	S1	92.28	1.35	57.14	2176097	318	394	50	11450	8691	55460	2217	19	-	-	-	Medium-quality draft MAG
134	AF21_PE0_C3_S1_Flavobacterium_33_10_virus_clean	26	1	C1	S7	92.28	1.35	57.14	2176097	318	394	50	11450	8691	55460	2217	19	-	-	-	Medium-quality draft MAG
135	AF21_PE0_C3_S1_Flavobacterium_33_10_virus_clean	26	1	C2	S1	92.28	1.35	57.14	2176097	318	394	50	11450	8691	55460	2217	19	-	-	-	Medium-quality draft MAG
136	AF21_PE0_C3_S1_Flavobacterium_33_10_virus_clean	26	1	C2	S7	92.28	1.35	57.14	2176097	318	394	50	11450	8691	55460	2217	19	-	-	-	Medium-quality draft MAG
137	AF21_PE0_C3_S1_Flavobacterium_33_10_virus_clean	26	2	C3	S1	92.28	1.35	57.14	2176097	318	394	50	11450	8691	55460	2217	19	-	-	-	Medium-quality draft MAG
138	AF21_PE0_C3_S1_Flavobacterium_33_10_virus_clean	26	1	C3	S7	92.28	1.35	57.14	2176097	318	394	50	11450	8691	55460	2217	19	-	-	-	Medium-quality draft MAG
139	AF21_PE0_C3_S1_Flavobacterium_33_10_virus_clean	26	2	T1	S1	92.28	1.35	57.14	2176097	318	394	50	11450	8691	55460	2217	19	-	-	-	Medium-quality draft MAG
140	AF21_PE0_C3_S1_Flavobacterium_33_10_virus_clean	26	1	T1	S7	92.28	1.35	57.14	2176097	318	394	50	11450	8691	55460	2217	19	-	-	-	Medium-quality draft MAG
141	AF21_PE0_C3_S1_Flavobacterium_33_10_virus_clean	26	1	T2	S1	92.28	1.35	57.14	2176097	318	394	50	11450	8691	55460	2217	19	-	-	-	Medium-quality draft MAG
142	AF21_PE0_C3_S1_Flavobacterium_33_10_virus_clean	26	2	T3	S1	92.28	1.35	57.14	2176097	318	394	50	11450	8691	55460	2217	19	-	-	-	Medium-quality draft MAG
143	AF21_PE0_C3_S1_Nitrosomonadales_50_226_virus_clean	27	1	C1	S1	91.21	4.91	92.86	1432551	140	168	22	17523	13501	88411	1466	18	-	-	-	Medium-quality draft MAG
144	AF21_PE0_C3_S1_Nitrosomonadales_50_226_virus_clean	27	2	C1	S7	91.21	4.91	92.86	1432551	140	168	22	17523	13501	88411	1466	18	-	-	-	Medium-quality draft MAG
145	AF21_PE0_C3_S1_Nitrosomonadales_50_226_virus_clean	27	1	C2	S1	91.21	4.91	92.86	1432551	140	168	22	17523	13501	88411	1466	18	-	-	-	Medium-quality draft MAG
146	AF21_PE0_C3_S1_Nitrosomonadales_50_226_virus_clean	27	2	C2	S7	91.21	4.91	92.86	1432551	140	168	22	17523	13501	88411	1466	18	-	-	-	Medium-quality draft MAG
147	AF21_PE0_C3_S1_Nitrosomonadales_50_226_virus_clean	27	1	C3	S1	91.21	4.91	92.86	1432551	140	168	22	17523	13501	88411	1466	18	-	-	-	Medium-quality draft MAG
148	AF21_PE0_C3_S1_Nitrosomonadales_50_226_virus_clean	27	2	C3	S7	91.21	4.91	92.86	1432551	140	168	22	17523	13501	88411	1466	18	-	-	-	Medium-quality draft MAG
149	AF21_PE0_C3_S1_Nitrosomonadales_50_226_virus_clean	27	4	T1	S1	91.21	4.91	92.86	1432551	140	168	22	17523	13501	88411	1466	18	-	-	-	Medium-quality draft MAG
150	AF21_PE0_C3_S1_Nitrosomonadales_50_226_virus_clean	27	3	T1	S7	91.21	4.91	92.86	1432551	140	168	22	17523	13501	88411	1466	18	-	-	-	Medium-quality draft MAG
151	AF21_PE0_C3_S1_Nitrosomonadales_50_226_virus_clean	27	1	T2	S1	91.21	4.91	92.86	1432551	140	168	22	17523	13501	88411	1466	18	-	-	-	Medium-quality draft MAG
152	AF21_PE0_C3_S1_Nitrosomonadales_50_226_virus_clean	27	2	T2	S7	91.21	4.91	92.86	1432551	140	168	22	17523	13501	88411	1466	18	-	-	-	Medium-quality draft MAG
153	AF21_PE0_C3_S1_Nitrosomonadales_50_226_virus_clean	27	5	T3	S1	91.21	4.91	92.86	1432551	140	168	22	17523	13501	88411	1466	18	-	-	-	Medium-quality draft MAG
154	AF21_PE0_C3_S1_Nitrosomonadales_50_226_virus_clean	27	2	T3	S7	91.21	4.91	92.86	1432551	140	168	22	17523	13501	88411	1466	18	-	-	-	Medium-quality draft MAG
155	AF21_PE0_C3_S1_Sphingomonadales_57_139_virus_clean	28	5	C1	S1	80.86	0.39	100	1670311	298	324	57	8429	7742	70029	1791	14	-	+	-	Medium-quality draft MAG
156	AF21_PE0_C3_S1_Sphingomonadales_57_139_virus_clean	28	1	C1	S7	80.86	0.39	100	1670311	298	324	57	8429	7742	70029	1791	14	-	+	-	Medium-quality draft MAG
157	AF21_PE0_C3_S1_Sphingomonadales_57_139_virus_clean	28	4	C2	S1	80.86	0.39	100	1670311	298	324	57	8429	7742	70029	1791	14	-	+	-	Medium-quality draft MAG
158	AF21_PE0_C3_S1_Sphingomonadales_57_139_virus_clean	28	1	C2	S7	80.86	0.39	100	1670311	298	324	57	8429	7742	70029	1791	14	-	+	-	Medium-quality draft MAG
159	AF21_PE0_C3_S1_Sphingomonadales_57_139_virus_clean	28	3	C3	S1	80.86	0.39	100	1670311	298	324	57	8429	7742	70029	1791	14	-	+	-	Medium-quality draft MAG
160	AF21_PE0_C3_S1_Sphingomonadales_57_139_virus_clean	28	1	C3	S7	80.86	0.39	100	1670311	298	324	57	8429	7742	70029	1791	14	-	+	-	Medium-quality draft MAG
161	AF21_PE0_C3_S1_Sphingomonadales_57_139_virus_clean	28	2	T1	S1	80.86	0.39	100	1670311	298	324	57	8429	7742	70029	1791	14	-	+	-	Medium-quality draft MAG
162	AF21_PE0_C3_S1_Sphingomonadales_57_139_virus_clean	28	1	T1	S7	80.86	0.39	100	1670311	298	324	57	8429	7742	70029	1791	14	-	+	-	Medium-quality draft MAG
163	AF21_PE0_C3_S1_Sphingomonadales_57_139_virus_clean	28	7	T2	S1	80.86	0.39	100	1670311	298	324	57	8429	7742	70029	1791	14	-	+	-	Medium-quality draft MAG
164	AF21_PE0_C3_S1_Sphingomonadales_57_139_virus_clean	28	1	T2	S7	80.86	0.39	100	1670311	298	324	57	8429	7742	70029	1791	14	-	+	-	Medium-quality draft MAG
165	AF21_PE0_C3_S1_Sphingomonadales_57_139_virus_clean	28	6	T3	S1	80.86	0.39	100	1670311	298	324	57	8429	7742	70029	1791	14	-	+	-	Medium-quality draft MAG
166	AF21_PE0_C3_S1_Sphingomonadales_57_139_virus_clean	28	1	T3	S7	80.86	0.39	100	1670311	298	324	57	8429	7742	70029	1791	14	-	+	-	Medium-quality draft MAG
167	AF21_PE0_C3_S7_Chlamydiae_38_7_virus_clean	29	1	C2	S7	83.41	2.4	14.29	1940245	396	529	105	6308	4958	18069	2042	19	-	-	-	Medium-quality draft MAG
168	AF21_PE0_C3_S7_Chlamydiae_38_7_virus_clean	29	2	C3	S7	83.41	2.4	14.29	1940245	396	529	105	6308	4958	18069	2042	19	-	-	-	Medium-quality draft MAG
169	AF21_PE0_C3_S7_Legionella_39_103_virus_clean	30	1	C1	S1	99.05	0.95	0	2032721	50	58	8	87211	87211	276687	1813	22	+	-	-	Medium-quality draft MAG
170	AF21_PE0_C3_S7_Legionella_39_103_virus_clean	30	1	C1	S7	99.05	0.95	0	2032721	50	58	8	87211	87211	276687	1813	22	+	-	-	Medium-quality draft MAG
171	AF21_PE0_C3_S7_Legionella_39_103_virus_clean	30	1	C2	S1	99.05	0.95	0	2032721	50	58	8	87211	87211	276687	1813	22	+	-	-	Medium-quality draft MAG
172	AF21_PE0_C3_S7_Legionella_39_103_virus_clean	30	1	C2	S7	99.05	0.95	0	2032721	50	58	8	87211	87211	276687	1813	22	+	-	-	Medium-quality draft MAG
173	AF21_PE0_C3_S7_Legionella_39_103_virus_clean	30	1	C3	S7	99.05	0.95	0	2032721	50	58	8	87211	87211	276687	1813	22	+	-	-	Medium-quality draft MAG
174	AF21_PE0_C3_S7_Legionella_39_103_virus_clean	30	1	T1	S7	99.05	0.95	0	2032721	50	58	8	87211	87211	276687	1813	22	+	-	-	Medium-quality draft MAG
175	AF21_PE0_C3_S7_Legionella_39_103_virus_clean	30	1	T2	S7	99.05	0.95	0	2032721	50	58	8	87211	87211	276687	1813	22	+	-	-	Medium-quality draft MAG
176	AF21_PE0_C3_S7_Legionella_39_103_virus_clean	30	1	T3	S7	99.05	0.95	0	2032721	50	58	8	87211	87211	276687	1813	22	+	-	-	Medium-quality draft MAG
177	AF21_PE0_C3_S7_Limnohabitans_54_139_virus_clean	31	1	C1	S1	98.75	0	0	3059369	24	25	5	260420	260420	496490	2902	16	-	-	-	Medium-quality draft MAG
178	AF21_PE0_C3_S7_Limnohabitans_54_139_virus_clean	31	1	C1	S7	98.75	0	0	3059369	24	25	5	260420	260420	496490	2902	16	-	-	-	Medium-quality draft MAG
179	AF21_PE0_C3_S7_Limnohabitans_54_139_virus_clean	31	1	C2	S1	98.75	0	0	3059369	24	25	5	260420	260420	496490	2902	16	-	-	-	Medium-quality draft MAG
180	AF21_PE0_C3_S7_Limnohabitans_54_139_virus_clean	31	1	C2	S7	98.75	0	0	3059369	24	25	5	260420	260420	496490	2902	16	-	-	-	Medium-quality draft MAG
181	AF21_PE0_C3_S7_Limnohabitans_54_139_virus_clean	31	1	C3	S1	98.75	0	0	3059369	24	25	5	260420	260420	496490	2902	16	-	-	-	Medium-quality draft MAG
182	AF21_PE0_C3_S7_Limnohabitans_54_139_virus_clean	31	1	C3	S7	98.75	0	0	3059369	24	25	5	260420	260420	496490	2902	16	-	-	-	Medium-quality draft MAG
183	AF21_PE0_C3_S7_Limnohabitans_54_139_virus_clean	31	1	T1	S1	98.75	0	0	3059369	24	25	5	260420	260420	496490	2902	16	-	-	-	Medium-quality draft MAG
184	AF21_PE0_C3_S7_Limnohabitans_54_139_virus_clean	31	1	T1	S7	98.75	0	0	3059369	24	25	5	260420	260420	496490	2902	16	-	-	-	Medium-quality draft MAG
185	AF21_PE0_C3_S7_Limnohabitans_54_139_virus_clean	31	1	T2	S1	98.75	0	0	3059369	24	25	5	260420	260420	496490	2902	16	-	-	-	Medium-quality draft MAG
186	AF21_PE0_C3_S7_Limnohabitans_54_139_virus_clean	31	1	T2	S7	98.75	0	0	3059369	24	25	5	260420	260420	496490	2902	16	-	-	-	Medium-quality draft MAG
187	AF21_PE0_C3_S7_Limnohabitans_54_139_virus_clean	31	1	T3	S1	98.75	0	0	3059369	24	25	5	260420	260420	496490	2902	16	-	-	-	Medium-quality draft MAG
188	AF21_PE0_C3_S7_Limnohabitans_54_139_virus_clean	31	1	T3	S7	98.75	0	0	3059369	24	25	5	260420	260420	496490	2902	16	-	-	-	Medium-quality draft MAG
189	AF21_PE0_C3_S7_Nitrosomonadales_50_446_virus_clean	32	1	C1	S1	96.77	0	0	1589327	43	51	6	61841	52920	297307	1550	21	-	-	-	Medium-quality draft MAG
190	AF21_PE0_C3_S7_Nitrosomonadales_50_446_virus_clean	32	1	C1	S7	96.77	0	0	1589327	43	51	6	61841	52920	297307	1550	21	-	-	-	Medium-quality draft MAG
191	AF21_PE0_C3_S7_Nitrosomonadales_50_446_virus_clean	32	1	C2	S1	96.77	0	0	1589327	43	51	6	61841	52920	297307	1550	21	-	-	-	Medium-quality draft MAG
192	AF21_PE0_C3_S7_Nitrosomonadales_50_446_virus_clean	32	1	C2	S7	96.77	0	0	1589327	43	51	6	61841	52920	297307	1550	21	-	-	-	Medium-quality draft MAG
193	AF21_PE0_C3_S7_Nitrosomonadales_50_446_virus_clean	32	1	C3	S1	96.77	0	0	1589327	43	51	6	61841	52920	297307	1550	21	-	-	-	Medium-quality draft MAG
194	AF21_PE0_C3_S7_Nitrosomonadales_50_446_virus_clean	32	1	C3	S7	96.77	0	0	1589327	43	51	6	61841	52920	297307	1550	21	-	-	-	Medium-quality draft MAG
195	AF21_PE0_C3_S7_Nitrosomonadales_50_446_virus_clean	32	1	T1	S1	96.77	0	0	1589327	43	51	6	61841	52920	297307	1550	21	-	-	-	Medium-quality draft MAG
196	AF21_PE0_C3_S7_Nitrosomonadales_50_446_virus_clean	32	1	T1	S7	96.77	0	0	1589327	43	51	6	61841	52920	297307	1550	21	-	-	-	Medium-quality draft MAG
197	AF21_PE0_C3_S7_Nitrosomonadales_50_446_virus_clean	32	1	T2	S1	96.77	0	0	1589327	43	51	6	61841	52920	297307	1550	21	-	-	-	Medium-quality draft MAG
198	AF21_PE0_C3_S7_Nitrosomonadales_50_446_virus_clean	32	1	T2	S7	96.77	0	0	1589327	43	51	6	61841	52920	297307	1550	21	-	-	-	Medium-quality draft MAG
199	AF21_PE0_C3_S7_Nitrosomonadales_50_446_virus_clean	32	2	T3	S1	96.77	0	0	1589327	43	51	6	61841	52920	297307	1550	21	-	-	-	Medium-quality draft MAG
200	AF21_PE0_C3_S7_Nitrosomonadales_50_446_virus_clean	32	1	T3	S7	96.77	0	0	1589327	43	51	6	61841	52920	297307	1550	21	-	-	-	Medium-quality draft MAG
201	AF21_PE0_C3_S7_Rhodocyclaceae_bacterium_SHINM1_56_11_virus_clean	33	1	C2	S1	89.38	7.61	52.78	1762552	242	287	42	12416	11472	46105	1954	15	-	-	-	Medium-quality draft MAG
202	AF21_PE0_C3_S7_Rhodocyclaceae_bacterium_SHINM1_56_11_virus_clean	33	2	C3	S1	89.38	7.61	52.78	1762552	242	287	42	12416	11472	46105	1954	15	-	-	-	Medium-quality draft MAG
203	AF21_PE0_C3_S7_Sphingobacteriia_37_27_virus_clean	34	1	C1	S7	97.14	0	0	2944663	79	97	9	80189	69304	268170	2643	16	-	-	-	Medium-quality draft MAG
204	AF21_PE0_C3_S7_Sphingobacteriia_37_27_virus_clean	34	1	C2	S7	97.14	0	0	2944663	79	97	9	80189	69304	268170	2643	16	-	-	-	Medium-quality draft MAG
205	AF21_PE0_C3_S7_Sphingobacteriia_37_27_virus_clean	34	1	C3	S7	97.14	0	0	2944663	79	97	9	80189	69304	268170	2643	16	-	-	-	Medium-quality draft MAG
206	AF21_PE0_C3_S7_Sphingobacteriia_37_27_virus_clean	34	2	T2	S7	97.14	0	0	2944663	79	97	9	80189	69304	268170	2643	16	-	-	-	Medium-quality draft MAG
207	AF21_PE0_T1_S1_Actinobacteria_69_16_virus_clean	35	1	T1	S1	81.01	1.55	0	2837103	236	275	43	21222	17094	52053	2826	16	+	-	-	Medium-quality draft MAG
208	AF21_PE0_T1_S1_Actinobacteria_69_16_virus_clean	35	3	T2	S1	81.01	1.55	0	2837103	236	275	43	21222	17094	52053	2826	16	+	-	-	Medium-quality draft MAG
209	AF21_PE0_T1_S1_Actinobacteria_69_16_virus_clean	35	2	T3	S1	81.01	1.55	0	2837103	236	275	43	21222	17094	52053	2826	16	+	-	-	Medium-quality draft MAG
210	AF21_PE0_T1_S1_Candidatus_Microthrix_parvicella_69_111_virus_clean	36	1	T1	S1	91.59	0.85	0	3568432	191	272	27	37961	26119	94018	3398	23	+	-	-	Medium-quality draft MAG
211	AF21_PE0_T1_S1_Candidatus_Microthrix_parvicella_69_111_virus_clean	36	1	T2	S1	91.59	0.85	0	3568432	191	272	27	37961	26119	94018	3398	23	+	-	-	Medium-quality draft MAG
212	AF21_PE0_T1_S1_Candidatus_Microthrix_parvicella_69_111_virus_clean	36	1	T3	S1	91.59	0.85	0	3568432	191	272	27	37961	26119	94018	3398	23	+	-	-	Medium-quality draft MAG
213	AF21_PE0_T1_S1_Chitinophagales_45_12_virus_clean	37	1	T1	S1	95.13	2.46	16.67	4072148	400	486	62	20290	16046	76600	3680	22	-	-	-	Medium-quality draft MAG
214	AF21_PE0_T1_S1_Chitinophagales_45_12_virus_clean	37	2	T2	S1	95.13	2.46	16.67	4072148	400	486	62	20290	16046	76600	3680	22	-	-	-	Medium-quality draft MAG
215	AF21_PE0_T1_S1_Chloroflexi_54_10_virus_clean	38	1	T1	S1	84.97	4.55	16.67	5867618	1778	2089	520	3590	3285	20559	5673	19	-	-	-	Medium-quality draft MAG
216	AF21_PE0_T1_S1_Chloroflexi_54_10_virus_clean	38	2	T2	S1	84.97	4.55	16.67	5867618	1778	2089	520	3590	3285	20559	5673	19	-	-	-	Medium-quality draft MAG
217	AF21_PE0_T1_S1_Hydrogenophaga_66_60_virus_clean	39	1	C1	S1	94.14	9.35	65.79	4198958	415	419	49	21465	21095	223342	4315	15	-	-	-	Medium-quality draft MAG
218	AF21_PE0_T1_S1_Hydrogenophaga_66_60_virus_clean	39	1	C2	S1	94.14	9.35	65.79	4198958	415	419	49	21465	21095	223342	4315	15	-	-	-	Medium-quality draft MAG
219	AF21_PE0_T1_S1_Hydrogenophaga_66_60_virus_clean	39	1	C3	S1	94.14	9.35	65.79	4198958	415	419	49	21465	21095	223342	4315	15	-	-	-	Medium-quality draft MAG
220	AF21_PE0_T1_S1_Hydrogenophaga_66_60_virus_clean	39	2	T1	S1	94.14	9.35	65.79	4198958	415	419	49	21465	21095	223342	4315	15	-	-	-	Medium-quality draft MAG
221	AF21_PE0_T1_S1_Hydrogenophaga_66_60_virus_clean	39	4	T2	S1	94.14	9.35	65.79	4198958	415	419	49	21465	21095	223342	4315	15	-	-	-	Medium-quality draft MAG
222	AF21_PE0_T1_S1_Hydrogenophaga_66_60_virus_clean	39	3	T3	S1	94.14	9.35	65.79	4198958	415	419	49	21465	21095	223342	4315	15	-	-	-	Medium-quality draft MAG
223	AF21_PE0_T1_S1_Hyphomicrobium_61_14_virus_clean	40	1	T1	S1	95.64	1.95	7.14	3221265	161	182	28	38436	35845	122972	3067	23	-	-	-	Medium-quality draft MAG
224	AF21_PE0_T1_S1_Hyphomicrobium_61_14_virus_clean	40	3	T2	S1	95.64	1.95	7.14	3221265	161	182	28	38436	35845	122972	3067	23	-	-	-	Medium-quality draft MAG
225	AF21_PE0_T1_S1_Hyphomicrobium_61_14_virus_clean	40	2	T3	S1	95.64	1.95	7.14	3221265	161	182	28	38436	35845	122972	3067	23	-	-	-	Medium-quality draft MAG
226	AF21_PE0_T1_S1_Micrococcales_67_19_virus_clean	41	1	T1	S1	81.82	4.15	41.18	2780878	257	278	31	30232	25453	84301	2802	21	-	-	-	Medium-quality draft MAG
227	AF21_PE0_T1_S1_Micrococcales_67_19_virus_clean	41	3	T2	S1	81.82	4.15	41.18	2780878	257	278	31	30232	25453	84301	2802	21	-	-	-	Medium-quality draft MAG
228	AF21_PE0_T1_S1_Micrococcales_67_19_virus_clean	41	2	T3	S1	81.82	4.15	41.18	2780878	257	278	31	30232	25453	84301	2802	21	-	-	-	Medium-quality draft MAG
229	AF21_PE0_T1_S1_Polynucleobacter_cosmopolitanus_45_303_virus_clean	42	1	C1	S1	91.49	0	0	1463629	19	20	3	129999	129999	359346	1471	19	-	-	-	Medium-quality draft MAG
230	AF21_PE0_T1_S1_Polynucleobacter_cosmopolitanus_45_303_virus_clean	42	1	C1	S7	91.49	0	0	1463629	19	20	3	129999	129999	359346	1471	19	-	-	-	Medium-quality draft MAG
231	AF21_PE0_T1_S1_Polynucleobacter_cosmopolitanus_45_303_virus_clean	42	1	C2	S1	91.49	0	0	1463629	19	20	3	129999	129999	359346	1471	19	-	-	-	Medium-quality draft MAG
232	AF21_PE0_T1_S1_Polynucleobacter_cosmopolitanus_45_303_virus_clean	42	1	C2	S7	91.49	0	0	1463629	19	20	3	129999	129999	359346	1471	19	-	-	-	Medium-quality draft MAG
233	AF21_PE0_T1_S1_Polynucleobacter_cosmopolitanus_45_303_virus_clean	42	1	C3	S1	91.49	0	0	1463629	19	20	3	129999	129999	359346	1471	19	-	-	-	Medium-quality draft MAG
234	AF21_PE0_T1_S1_Polynucleobacter_cosmopolitanus_45_303_virus_clean	42	1	C3	S7	91.49	0	0	1463629	19	20	3	129999	129999	359346	1471	19	-	-	-	Medium-quality draft MAG
235	AF21_PE0_T1_S1_Polynucleobacter_cosmopolitanus_45_303_virus_clean	42	1	T1	S1	91.49	0	0	1463629	19	20	3	129999	129999	359346	1471	19	-	-	-	Medium-quality draft MAG
236	AF21_PE0_T1_S1_Polynucleobacter_cosmopolitanus_45_303_virus_clean	42	1	T1	S7	91.49	0	0	1463629	19	20	3	129999	129999	359346	1471	19	-	-	-	Medium-quality draft MAG
237	AF21_PE0_T1_S1_Polynucleobacter_cosmopolitanus_45_303_virus_clean	42	1	T2	S1	91.49	0	0	1463629	19	20	3	129999	129999	359346	1471	19	-	-	-	Medium-quality draft MAG
238	AF21_PE0_T1_S1_Polynucleobacter_cosmopolitanus_45_303_virus_clean	42	1	T2	S7	91.49	0	0	1463629	19	20	3	129999	129999	359346	1471	19	-	-	-	Medium-quality draft MAG
239	AF21_PE0_T1_S1_Polynucleobacter_cosmopolitanus_45_303_virus_clean	42	1	T3	S1	91.49	0	0	1463629	19	20	3	129999	129999	359346	1471	19	-	-	-	Medium-quality draft MAG
240	AF21_PE0_T1_S1_Polynucleobacter_cosmopolitanus_45_303_virus_clean	42	1	T3	S7	91.49	0	0	1463629	19	20	3	129999	129999	359346	1471	19	-	-	-	Medium-quality draft MAG
241	AF21_PE0_T1_S1_Sphingomonadales_57_42_virus_clean	43	3	C1	S1	87.32	0.77	75	1835667	284	347	57	9647	7675	27883	1924	18	-	-	-	Medium-quality draft MAG
242	AF21_PE0_T1_S1_Sphingomonadales_57_42_virus_clean	43	1	C1	S7	87.32	0.77	75	1835667	284	347	57	9647	7675	27883	1924	18	-	-	-	Medium-quality draft MAG
243	AF21_PE0_T1_S1_Sphingomonadales_57_42_virus_clean	43	4	C2	S1	87.32	0.77	75	1835667	284	347	57	9647	7675	27883	1924	18	-	-	-	Medium-quality draft MAG
244	AF21_PE0_T1_S1_Sphingomonadales_57_42_virus_clean	43	1	C2	S7	87.32	0.77	75	1835667	284	347	57	9647	7675	27883	1924	18	-	-	-	Medium-quality draft MAG
245	AF21_PE0_T1_S1_Sphingomonadales_57_42_virus_clean	43	2	C3	S1	87.32	0.77	75	1835667	284	347	57	9647	7675	27883	1924	18	-	-	-	Medium-quality draft MAG
246	AF21_PE0_T1_S1_Sphingomonadales_57_42_virus_clean	43	1	C3	S7	87.32	0.77	75	1835667	284	347	57	9647	7675	27883	1924	18	-	-	-	Medium-quality draft MAG
247	AF21_PE0_T1_S1_Sphingomonadales_57_42_virus_clean	43	6	T1	S1	87.32	0.77	75	1835667	284	347	57	9647	7675	27883	1924	18	-	-	-	Medium-quality draft MAG
248	AF21_PE0_T1_S1_Sphingomonadales_57_42_virus_clean	43	1	T1	S7	87.32	0.77	75	1835667	284	347	57	9647	7675	27883	1924	18	-	-	-	Medium-quality draft MAG
249	AF21_PE0_T1_S1_Sphingomonadales_57_42_virus_clean	43	7	T2	S1	87.32	0.77	75	1835667	284	347	57	9647	7675	27883	1924	18	-	-	-	Medium-quality draft MAG
250	AF21_PE0_T1_S1_Sphingomonadales_57_42_virus_clean	43	1	T2	S7	87.32	0.77	75	1835667	284	347	57	9647	7675	27883	1924	18	-	-	-	Medium-quality draft MAG
251	AF21_PE0_T1_S1_Sphingomonadales_57_42_virus_clean	43	5	T3	S1	87.32	0.77	75	1835667	284	347	57	9647	7675	27883	1924	18	-	-	-	Medium-quality draft MAG
252	AF21_PE0_T1_S1_Sphingomonadales_57_42_virus_clean	43	1	T3	S7	87.32	0.77	75	1835667	284	347	57	9647	7675	27883	1924	18	-	-	-	Medium-quality draft MAG
253	AF21_PE0_T1_S7_Bacteria_48_15_virus_clean	44	1	T1	S7	88.3	0	0	1614358	45	56	8	73513	51325	137339	1642	21	-	-	-	Medium-quality draft MAG
254	AF21_PE0_T1_S7_Bacteria_48_15_virus_clean	44	2	T3	S7	88.3	0	0	1614358	45	56	8	73513	51325	137339	1642	21	-	-	-	Medium-quality draft MAG
255	AF21_PE0_T1_S7_Burkholderiales_55_66_virus_clean	45	5	C1	S1	88.53	1.13	50	2612095	101	104	13	74232	74232	138620	2566	15	-	-	-	Medium-quality draft MAG
256	AF21_PE0_T1_S7_Burkholderiales_55_66_virus_clean	45	2	C1	S7	88.53	1.13	50	2612095	101	104	13	74232	74232	138620	2566	15	-	-	-	Medium-quality draft MAG
257	AF21_PE0_T1_S7_Burkholderiales_55_66_virus_clean	45	6	C2	S1	88.53	1.13	50	2612095	101	104	13	74232	74232	138620	2566	15	-	-	-	Medium-quality draft MAG
258	AF21_PE0_T1_S7_Burkholderiales_55_66_virus_clean	45	3	C2	S7	88.53	1.13	50	2612095	101	104	13	74232	74232	138620	2566	15	-	-	-	Medium-quality draft MAG
259	AF21_PE0_T1_S7_Burkholderiales_55_66_virus_clean	45	7	C3	S1	88.53	1.13	50	2612095	101	104	13	74232	74232	138620	2566	15	-	-	-	Medium-quality draft MAG
260	AF21_PE0_T1_S7_Burkholderiales_55_66_virus_clean	45	4	C3	S7	88.53	1.13	50	2612095	101	104	13	74232	74232	138620	2566	15	-	-	-	Medium-quality draft MAG
261	AF21_PE0_T1_S7_Burkholderiales_55_66_virus_clean	45	1	T1	S1	88.53	1.13	50	2612095	101	104	13	74232	74232	138620	2566	15	-	-	-	Medium-quality draft MAG
262	AF21_PE0_T1_S7_Burkholderiales_55_66_virus_clean	45	1	T1	S7	88.53	1.13	50	2612095	101	104	13	74232	74232	138620	2566	15	-	-	-	Medium-quality draft MAG
263	AF21_PE0_T1_S7_Burkholderiales_55_66_virus_clean	45	1	T2	S1	88.53	1.13	50	2612095	101	104	13	74232	74232	138620	2566	15	-	-	-	Medium-quality draft MAG
264	AF21_PE0_T1_S7_Burkholderiales_55_66_virus_clean	45	1	T2	S7	88.53	1.13	50	2612095	101	104	13	74232	74232	138620	2566	15	-	-	-	Medium-quality draft MAG
265	AF21_PE0_T1_S7_Burkholderiales_55_66_virus_clean	45	1	T3	S1	88.53	1.13	50	2612095	101	104	13	74232	74232	138620	2566	15	-	-	-	Medium-quality draft MAG
266	AF21_PE0_T1_S7_Burkholderiales_55_66_virus_clean	45	1	T3	S7	88.53	1.13	50	2612095	101	104	13	74232	74232	138620	2566	15	-	-	-	Medium-quality draft MAG
267	AF21_PE0_T1_S7_Chlamydiae_43_9_virus_clean	46	1	T1	S7	86.66	0.93	33.33	1522257	170	221	36	13299	11055	31404	1585	22	+	-	-	Medium-quality draft MAG
268	AF21_PE0_T1_S7_Chlamydiae_43_9_virus_clean	46	2	T2	S7	86.66	0.93	33.33	1522257	170	221	36	13299	11055	31404	1585	22	+	-	-	Medium-quality draft MAG
269	AF21_PE0_T1_S7_Chlamydiae_43_9_virus_clean	46	3	T3	S7	86.66	0.93	33.33	1522257	170	221	36	13299	11055	31404	1585	22	+	-	-	Medium-quality draft MAG
270	AF21_PE0_T1_S7_Legionellales_42_24_virus_clean	47	3	C1	S7	93.57	0.39	0	1841824	111	117	24	22776	22665	73785	1661	20	-	-	-	Medium-quality draft MAG
271	AF21_PE0_T1_S7_Legionellales_42_24_virus_clean	47	1	C2	S7	93.57	0.39	0	1841824	111	117	24	22776	22665	73785	1661	20	-	-	-	Medium-quality draft MAG
272	AF21_PE0_T1_S7_Legionellales_42_24_virus_clean	47	2	C3	S7	93.57	0.39	0	1841824	111	117	24	22776	22665	73785	1661	20	-	-	-	Medium-quality draft MAG
273	AF21_PE0_T1_S7_Legionellales_42_24_virus_clean	47	2	T1	S7	93.57	0.39	0	1841824	111	117	24	22776	22665	73785	1661	20	-	-	-	Medium-quality draft MAG
274	AF21_PE0_T1_S7_Legionellales_42_24_virus_clean	47	1	T3	S7	93.57	0.39	0	1841824	111	117	24	22776	22665	73785	1661	20	-	-	-	Medium-quality draft MAG
275	AF21_PE0_T1_S7_Zoogloea_oleivorans_64_23_virus_clean	48	1	C1	S1	87.45	0.23	0	4689392	87	89	16	89250	84451	441573	4184	15	-	-	-	Medium-quality draft MAG
276	AF21_PE0_T1_S7_Zoogloea_oleivorans_64_23_virus_clean	48	1	C2	S1	87.45	0.23	0	4689392	87	89	16	89250	84451	441573	4184	15	-	-	-	Medium-quality draft MAG
277	AF21_PE0_T1_S7_Zoogloea_oleivorans_64_23_virus_clean	48	1	C2	S7	87.45	0.23	0	4689392	87	89	16	89250	84451	441573	4184	15	-	-	-	Medium-quality draft MAG
278	AF21_PE0_T1_S7_Zoogloea_oleivorans_64_23_virus_clean	48	1	C3	S1	87.45	0.23	0	4689392	87	89	16	89250	84451	441573	4184	15	-	-	-	Medium-quality draft MAG
279	AF21_PE0_T1_S7_Zoogloea_oleivorans_64_23_virus_clean	48	1	T1	S1	87.45	0.23	0	4689392	87	89	16	89250	84451	441573	4184	15	-	-	-	Medium-quality draft MAG
280	AF21_PE0_T1_S7_Zoogloea_oleivorans_64_23_virus_clean	48	1	T1	S7	87.45	0.23	0	4689392	87	89	16	89250	84451	441573	4184	15	-	-	-	Medium-quality draft MAG
281	AF21_PE0_T1_S7_Zoogloea_oleivorans_64_23_virus_clean	48	2	T2	S1	87.45	0.23	0	4689392	87	89	16	89250	84451	441573	4184	15	-	-	-	Medium-quality draft MAG
282	AF21_PE0_T1_S7_Zoogloea_oleivorans_64_23_virus_clean	48	1	T3	S1	87.45	0.23	0	4689392	87	89	16	89250	84451	441573	4184	15	-	-	-	Medium-quality draft MAG
283	AF21_PE0_T1_S7_Zoogloea_oleivorans_64_23_virus_clean	48	1	T3	S7	87.45	0.23	0	4689392	87	89	16	89250	84451	441573	4184	15	-	-	-	Medium-quality draft MAG
284	AF21_PE0_T2_S1_Actinobacteria_bacterium_61_13_virus_clean	49	1	T1	S1	85.62	0.06	100	2163314	175	191	42	17286	14890	42779	2168	18	-	-	-	Medium-quality draft MAG
285	AF21_PE0_T2_S1_Actinobacteria_bacterium_61_13_virus_clean	49	2	T2	S1	85.62	0.06	100	2163314	175	191	42	17286	14890	42779	2168	18	-	-	-	Medium-quality draft MAG
286	AF21_PE0_T2_S1_Actinobacteria_bacterium_61_13_virus_clean	49	1	T3	S1	85.62	0.06	100	2163314	175	191	42	17286	14890	42779	2168	18	-	-	-	Medium-quality draft MAG
287	AF21_PE0_T2_S1_Bacteria_39_14_virus_clean	50	1	T2	S1	80.3	0	0	507627	32	42	9	22146	22146	46352	594	17	+	-	-	Medium-quality draft MAG
288	AF21_PE0_T2_S1_Bacteria_39_14_virus_clean	50	3	T2	S7	80.3	0	0	507627	32	42	9	22146	22146	46352	594	17	+	-	-	Medium-quality draft MAG
289	AF21_PE0_T2_S1_Bacteria_39_14_virus_clean	50	2	T3	S7	80.3	0	0	507627	32	42	9	22146	22146	46352	594	17	+	-	-	Medium-quality draft MAG
290	AF21_PE0_T2_S1_Bacteroidetes_37_27_virus_clean	51	1	T1	S1	97.04	1.6	25	4064135	224	269	31	42349	34582	98599	3449	18	-	-	-	Medium-quality draft MAG
291	AF21_PE0_T2_S1_Bacteroidetes_37_27_virus_clean	51	1	T2	S1	97.04	1.6	25	4064135	224	269	31	42349	34582	98599	3449	18	-	-	-	Medium-quality draft MAG
292	AF21_PE0_T2_S1_Bacteroidetes_41_18_virus_clean	52	1	T1	S1	98.14	0.74	0	4800631	139	181	20	72554	58149	209732	3970	21	+	-	-	Medium-quality draft MAG
293	AF21_PE0_T2_S1_Bacteroidetes_41_18_virus_clean	52	2	T2	S1	98.14	0.74	0	4800631	139	181	20	72554	58149	209732	3970	21	+	-	-	Medium-quality draft MAG
298	AF21_PE0_T2_S1_Chitinophagaceae_bacterium_IBVUCB2_40_20_virus_clean	55	1	T1	S1	81.84	3.58	16.67	2942265	183	197	27	33282	31438	132004	2710	18	+	-	-	Medium-quality draft MAG
299	AF21_PE0_T2_S1_Chitinophagaceae_bacterium_IBVUCB2_40_20_virus_clean	55	2	T2	S1	81.84	3.58	16.67	2942265	183	197	27	33282	31438	132004	2710	18	+	-	-	Medium-quality draft MAG
300	AF21_PE0_T2_S1_Chitinophagales_40_19_virus_clean	56	1	T1	S1	86.06	1.18	25	3179952	457	480	80	10311	9489	118384	3082	16	-	-	-	Medium-quality draft MAG
301	AF21_PE0_T2_S1_Chitinophagales_40_19_virus_clean	56	2	T2	S1	86.06	1.18	25	3179952	457	480	80	10311	9489	118384	3082	16	-	-	-	Medium-quality draft MAG
307	AF21_PE0_T2_S1_Nitrosomonadales_50_116_virus_clean	58	2	C1	S1	93.98	0.49	50	1390688	106	135	12	25042	24574	156133	1402	19	-	-	-	Medium-quality draft MAG
308	AF21_PE0_T2_S1_Nitrosomonadales_50_116_virus_clean	58	1	C1	S7	93.98	0.49	50	1390688	106	135	12	25042	24574	156133	1402	19	-	-	-	Medium-quality draft MAG
309	AF21_PE0_T2_S1_Nitrosomonadales_50_116_virus_clean	58	2	C2	S1	93.98	0.49	50	1390688	106	135	12	25042	24574	156133	1402	19	-	-	-	Medium-quality draft MAG
310	AF21_PE0_T2_S1_Nitrosomonadales_50_116_virus_clean	58	1	C2	S7	93.98	0.49	50	1390688	106	135	12	25042	24574	156133	1402	19	-	-	-	Medium-quality draft MAG
311	AF21_PE0_T2_S1_Nitrosomonadales_50_116_virus_clean	58	2	C3	S1	93.98	0.49	50	1390688	106	135	12	25042	24574	156133	1402	19	-	-	-	Medium-quality draft MAG
312	AF21_PE0_T2_S1_Nitrosomonadales_50_116_virus_clean	58	1	C3	S7	93.98	0.49	50	1390688	106	135	12	25042	24574	156133	1402	19	-	-	-	Medium-quality draft MAG
313	AF21_PE0_T2_S1_Nitrosomonadales_50_116_virus_clean	58	3	T1	S1	93.98	0.49	50	1390688	106	135	12	25042	24574	156133	1402	19	-	-	-	Medium-quality draft MAG
314	AF21_PE0_T2_S1_Nitrosomonadales_50_116_virus_clean	58	1	T1	S7	93.98	0.49	50	1390688	106	135	12	25042	24574	156133	1402	19	-	-	-	Medium-quality draft MAG
315	AF21_PE0_T2_S1_Nitrosomonadales_50_116_virus_clean	58	2	T2	S1	93.98	0.49	50	1390688	106	135	12	25042	24574	156133	1402	19	-	-	-	Medium-quality draft MAG
316	AF21_PE0_T2_S1_Nitrosomonadales_50_116_virus_clean	58	1	T2	S7	93.98	0.49	50	1390688	106	135	12	25042	24574	156133	1402	19	-	-	-	Medium-quality draft MAG
317	AF21_PE0_T2_S1_Nitrosomonadales_50_116_virus_clean	58	4	T3	S1	93.98	0.49	50	1390688	106	135	12	25042	24574	156133	1402	19	-	-	-	Medium-quality draft MAG
318	AF21_PE0_T2_S1_Nitrosomonadales_50_116_virus_clean	58	1	T3	S7	93.98	0.49	50	1390688	106	135	12	25042	24574	156133	1402	19	-	-	-	Medium-quality draft MAG
319	AF21_PE0_T2_S1_Polynucleobacter_victoriensis2_43_40_virus_clean	59	2	C1	S7	85.84	0	0	1327917	51	82	11	46751	28652	91128	1335	11	-	-	-	Medium-quality draft MAG
320	AF21_PE0_T2_S1_Polynucleobacter_victoriensis2_43_40_virus_clean	59	2	C2	S1	85.84	0	0	1327917	51	82	11	46751	28652	91128	1335	11	-	-	-	Medium-quality draft MAG
321	AF21_PE0_T2_S1_Polynucleobacter_victoriensis2_43_40_virus_clean	59	2	C2	S7	85.84	0	0	1327917	51	82	11	46751	28652	91128	1335	11	-	-	-	Medium-quality draft MAG
322	AF21_PE0_T2_S1_Polynucleobacter_victoriensis2_43_40_virus_clean	59	2	C3	S7	85.84	0	0	1327917	51	82	11	46751	28652	91128	1335	11	-	-	-	Medium-quality draft MAG
323	AF21_PE0_T2_S1_Polynucleobacter_victoriensis2_43_40_virus_clean	59	1	T1	S1	85.84	0	0	1327917	51	82	11	46751	28652	91128	1335	11	-	-	-	Medium-quality draft MAG
324	AF21_PE0_T2_S1_Polynucleobacter_victoriensis2_43_40_virus_clean	59	1	T1	S7	85.84	0	0	1327917	51	82	11	46751	28652	91128	1335	11	-	-	-	Medium-quality draft MAG
325	AF21_PE0_T2_S1_Polynucleobacter_victoriensis2_43_40_virus_clean	59	1	T2	S1	85.84	0	0	1327917	51	82	11	46751	28652	91128	1335	11	-	-	-	Medium-quality draft MAG
326	AF21_PE0_T2_S1_Polynucleobacter_victoriensis2_43_40_virus_clean	59	1	T2	S7	85.84	0	0	1327917	51	82	11	46751	28652	91128	1335	11	-	-	-	Medium-quality draft MAG
327	AF21_PE0_T2_S1_Polynucleobacter_victoriensis2_43_40_virus_clean	59	1	T3	S7	85.84	0	0	1327917	51	82	11	46751	28652	91128	1335	11	-	-	-	Medium-quality draft MAG
328	AF21_PE0_T2_S1_Sphingomonadales_57_58_virus_clean	60	3	C1	S1	85.54	0.43	50	1815548	271	332	55	11054	7787	30064	1915	18	-	-	-	Medium-quality draft MAG
329	AF21_PE0_T2_S1_Sphingomonadales_57_58_virus_clean	60	2	C1	S7	85.54	0.43	50	1815548	271	332	55	11054	7787	30064	1915	18	-	-	-	Medium-quality draft MAG
330	AF21_PE0_T2_S1_Sphingomonadales_57_58_virus_clean	60	4	C2	S1	85.54	0.43	50	1815548	271	332	55	11054	7787	30064	1915	18	-	-	-	Medium-quality draft MAG
331	AF21_PE0_T2_S1_Sphingomonadales_57_58_virus_clean	60	1	C2	S7	85.54	0.43	50	1815548	271	332	55	11054	7787	30064	1915	18	-	-	-	Medium-quality draft MAG
332	AF21_PE0_T2_S1_Sphingomonadales_57_58_virus_clean	60	1	C3	S1	85.54	0.43	50	1815548	271	332	55	11054	7787	30064	1915	18	-	-	-	Medium-quality draft MAG
333	AF21_PE0_T2_S1_Sphingomonadales_57_58_virus_clean	60	2	C3	S7	85.54	0.43	50	1815548	271	332	55	11054	7787	30064	1915	18	-	-	-	Medium-quality draft MAG
334	AF21_PE0_T2_S1_Sphingomonadales_57_58_virus_clean	60	7	T1	S1	85.54	0.43	50	1815548	271	332	55	11054	7787	30064	1915	18	-	-	-	Medium-quality draft MAG
335	AF21_PE0_T2_S1_Sphingomonadales_57_58_virus_clean	60	2	T1	S7	85.54	0.43	50	1815548	271	332	55	11054	7787	30064	1915	18	-	-	-	Medium-quality draft MAG
336	AF21_PE0_T2_S1_Sphingomonadales_57_58_virus_clean	60	5	T2	S1	85.54	0.43	50	1815548	271	332	55	11054	7787	30064	1915	18	-	-	-	Medium-quality draft MAG
337	AF21_PE0_T2_S1_Sphingomonadales_57_58_virus_clean	60	2	T2	S7	85.54	0.43	50	1815548	271	332	55	11054	7787	30064	1915	18	-	-	-	Medium-quality draft MAG
338	AF21_PE0_T2_S1_Sphingomonadales_57_58_virus_clean	60	6	T3	S1	85.54	0.43	50	1815548	271	332	55	11054	7787	30064	1915	18	-	-	-	Medium-quality draft MAG
339	AF21_PE0_T2_S1_Sphingomonadales_57_58_virus_clean	60	2	T3	S7	85.54	0.43	50	1815548	271	332	55	11054	7787	30064	1915	18	-	-	-	Medium-quality draft MAG
340	AF21_PE0_T2_S7_Bacteroidetes_47_17_virus_clean	61	1	C1	S7	96.72	0	0	2244315	56	75	12	69311	53676	147966	1926	22	-	-	-	Medium-quality draft MAG
341	AF21_PE0_T2_S7_Bacteroidetes_47_17_virus_clean	61	1	C2	S7	96.72	0	0	2244315	56	75	12	69311	53676	147966	1926	22	-	-	-	Medium-quality draft MAG
342	AF21_PE0_T2_S7_Bacteroidetes_47_17_virus_clean	61	1	C3	S7	96.72	0	0	2244315	56	75	12	69311	53676	147966	1926	22	-	-	-	Medium-quality draft MAG
343	AF21_PE0_T2_S7_Bacteroidetes_47_17_virus_clean	61	1	T1	S7	96.72	0	0	2244315	56	75	12	69311	53676	147966	1926	22	-	-	-	Medium-quality draft MAG
344	AF21_PE0_T2_S7_Bacteroidetes_47_17_virus_clean	61	2	T2	S7	96.72	0	0	2244315	56	75	12	69311	53676	147966	1926	22	-	-	-	Medium-quality draft MAG
345	AF21_PE0_T2_S7_Burkholderiales_55_127_virus_clean	62	6	C1	S1	97.83	1.47	85.71	2825800	84	88	9	84704	78890	250844	2767	16	-	-	-	Medium-quality draft MAG
346	AF21_PE0_T2_S7_Burkholderiales_55_127_virus_clean	62	1	C1	S7	97.83	1.47	85.71	2825800	84	88	9	84704	78890	250844	2767	16	-	-	-	Medium-quality draft MAG
347	AF21_PE0_T2_S7_Burkholderiales_55_127_virus_clean	62	7	C2	S1	97.83	1.47	85.71	2825800	84	88	9	84704	78890	250844	2767	16	-	-	-	Medium-quality draft MAG
348	AF21_PE0_T2_S7_Burkholderiales_55_127_virus_clean	62	2	C2	S7	97.83	1.47	85.71	2825800	84	88	9	84704	78890	250844	2767	16	-	-	-	Medium-quality draft MAG
349	AF21_PE0_T2_S7_Burkholderiales_55_127_virus_clean	62	8	C3	S1	97.83	1.47	85.71	2825800	84	88	9	84704	78890	250844	2767	16	-	-	-	Medium-quality draft MAG
350	AF21_PE0_T2_S7_Burkholderiales_55_127_virus_clean	62	5	C3	S7	97.83	1.47	85.71	2825800	84	88	9	84704	78890	250844	2767	16	-	-	-	Medium-quality draft MAG
351	AF21_PE0_T2_S7_Burkholderiales_55_127_virus_clean	62	3	T1	S1	97.83	1.47	85.71	2825800	84	88	9	84704	78890	250844	2767	16	-	-	-	Medium-quality draft MAG
352	AF21_PE0_T2_S7_Burkholderiales_55_127_virus_clean	62	4	T1	S7	97.83	1.47	85.71	2825800	84	88	9	84704	78890	250844	2767	16	-	-	-	Medium-quality draft MAG
353	AF21_PE0_T2_S7_Burkholderiales_55_127_virus_clean	62	3	T2	S1	97.83	1.47	85.71	2825800	84	88	9	84704	78890	250844	2767	16	-	-	-	Medium-quality draft MAG
354	AF21_PE0_T2_S7_Burkholderiales_55_127_virus_clean	62	3	T2	S7	97.83	1.47	85.71	2825800	84	88	9	84704	78890	250844	2767	16	-	-	-	Medium-quality draft MAG
355	AF21_PE0_T2_S7_Burkholderiales_55_127_virus_clean	62	3	T3	S1	97.83	1.47	85.71	2825800	84	88	9	84704	78890	250844	2767	16	-	-	-	Medium-quality draft MAG
356	AF21_PE0_T2_S7_Burkholderiales_55_127_virus_clean	62	3	T3	S7	97.83	1.47	85.71	2825800	84	88	9	84704	78890	250844	2767	16	-	-	-	Medium-quality draft MAG
357	AF21_PE0_T2_S7_Legionella_45_9_virus_clean	63	1	C1	S7	92.94	0.54	0	2149484	203	289	45	15337	11281	40316	2100	21	-	-	-	Medium-quality draft MAG
358	AF21_PE0_T2_S7_Legionella_45_9_virus_clean	63	1	T2	S7	92.94	0.54	0	2149484	203	289	45	15337	11281	40316	2100	21	-	-	-	Medium-quality draft MAG
359	AF21_PE0_T3_S1_Burkholderiales_59_18_virus_clean	64	1	T1	S1	83.65	4.37	54.55	3446530	621	635	120	8613	8367	51289	3764	15	-	-	-	Medium-quality draft MAG
360	AF21_PE0_T3_S1_Burkholderiales_59_18_virus_clean	64	3	T2	S1	83.65	4.37	54.55	3446530	621	635	120	8613	8367	51289	3764	15	-	-	-	Medium-quality draft MAG
361	AF21_PE0_T3_S1_Burkholderiales_59_18_virus_clean	64	2	T3	S1	83.65	4.37	54.55	3446530	621	635	120	8613	8367	51289	3764	15	-	-	-	Medium-quality draft MAG
362	AF21_PE0_T3_S1_Candidatus_Microthrix_parvicella_66_10_virus_clean	65	1	T1	S1	80.77	2.14	0	4052763	419	587	83	14664	10375	60485	4021	17	-	-	-	Medium-quality draft MAG
363	AF21_PE0_T3_S1_Candidatus_Microthrix_parvicella_66_10_virus_clean	65	3	T2	S1	80.77	2.14	0	4052763	419	587	83	14664	10375	60485	4021	17	-	-	-	Medium-quality draft MAG
364	AF21_PE0_T3_S1_Candidatus_Microthrix_parvicella_66_10_virus_clean	65	2	T3	S1	80.77	2.14	0	4052763	419	587	83	14664	10375	60485	4021	17	-	-	-	Medium-quality draft MAG
371	AF21_PE0_T3_S1_Nitrosomonadales_50_43_virus_clean	67	2	C1	S1	91.69	2.64	14.29	1331812	169	189	23	14030	13083	102221	1388	18	-	-	-	Medium-quality draft MAG
372	AF21_PE0_T3_S1_Nitrosomonadales_50_43_virus_clean	67	1	C1	S7	91.69	2.64	14.29	1331812	169	189	23	14030	13083	102221	1388	18	-	-	-	Medium-quality draft MAG
373	AF21_PE0_T3_S1_Nitrosomonadales_50_43_virus_clean	67	2	C2	S1	91.69	2.64	14.29	1331812	169	189	23	14030	13083	102221	1388	18	-	-	-	Medium-quality draft MAG
374	AF21_PE0_T3_S1_Nitrosomonadales_50_43_virus_clean	67	1	C2	S7	91.69	2.64	14.29	1331812	169	189	23	14030	13083	102221	1388	18	-	-	-	Medium-quality draft MAG
375	AF21_PE0_T3_S1_Nitrosomonadales_50_43_virus_clean	67	2	C3	S1	91.69	2.64	14.29	1331812	169	189	23	14030	13083	102221	1388	18	-	-	-	Medium-quality draft MAG
376	AF21_PE0_T3_S1_Nitrosomonadales_50_43_virus_clean	67	1	C3	S7	91.69	2.64	14.29	1331812	169	189	23	14030	13083	102221	1388	18	-	-	-	Medium-quality draft MAG
377	AF21_PE0_T3_S1_Nitrosomonadales_50_43_virus_clean	67	2	T1	S1	91.69	2.64	14.29	1331812	169	189	23	14030	13083	102221	1388	18	-	-	-	Medium-quality draft MAG
378	AF21_PE0_T3_S1_Nitrosomonadales_50_43_virus_clean	67	1	T1	S7	91.69	2.64	14.29	1331812	169	189	23	14030	13083	102221	1388	18	-	-	-	Medium-quality draft MAG
379	AF21_PE0_T3_S1_Nitrosomonadales_50_43_virus_clean	67	3	T2	S1	91.69	2.64	14.29	1331812	169	189	23	14030	13083	102221	1388	18	-	-	-	Medium-quality draft MAG
380	AF21_PE0_T3_S1_Nitrosomonadales_50_43_virus_clean	67	1	T2	S7	91.69	2.64	14.29	1331812	169	189	23	14030	13083	102221	1388	18	-	-	-	Medium-quality draft MAG
381	AF21_PE0_T3_S1_Nitrosomonadales_50_43_virus_clean	67	4	T3	S1	91.69	2.64	14.29	1331812	169	189	23	14030	13083	102221	1388	18	-	-	-	Medium-quality draft MAG
382	AF21_PE0_T3_S1_Nitrosomonadales_50_43_virus_clean	67	1	T3	S7	91.69	2.64	14.29	1331812	169	189	23	14030	13083	102221	1388	18	-	-	-	Medium-quality draft MAG
383	AF21_PE0_T3_S1_Nitrospira_59_35_virus_clean	68	1	T1	S1	96.53	4.09	40	4129012	449	472	57	19660	19112	106893	4179	22	+	-	-	Medium-quality draft MAG
384	AF21_PE0_T3_S1_Nitrospira_59_35_virus_clean	68	1	T2	S1	96.53	4.09	40	4129012	449	472	57	19660	19112	106893	4179	22	+	-	-	Medium-quality draft MAG
385	AF21_PE0_T3_S1_Nitrospira_59_35_virus_clean	68	1	T3	S1	96.53	4.09	40	4129012	449	472	57	19660	19112	106893	4179	22	+	-	-	Medium-quality draft MAG
386	AF21_PE0_T3_S1_Sphingomonadales_57_47_virus_clean	69	4	C1	S1	84.07	0.34	0	1713223	289	335	59	8971	7800	45878	1851	15	-	-	-	Medium-quality draft MAG
387	AF21_PE0_T3_S1_Sphingomonadales_57_47_virus_clean	69	2	C1	S7	84.07	0.34	0	1713223	289	335	59	8971	7800	45878	1851	15	-	-	-	Medium-quality draft MAG
388	AF21_PE0_T3_S1_Sphingomonadales_57_47_virus_clean	69	1	C2	S1	84.07	0.34	0	1713223	289	335	59	8971	7800	45878	1851	15	-	-	-	Medium-quality draft MAG
389	AF21_PE0_T3_S1_Sphingomonadales_57_47_virus_clean	69	2	C2	S7	84.07	0.34	0	1713223	289	335	59	8971	7800	45878	1851	15	-	-	-	Medium-quality draft MAG
390	AF21_PE0_T3_S1_Sphingomonadales_57_47_virus_clean	69	3	C3	S1	84.07	0.34	0	1713223	289	335	59	8971	7800	45878	1851	15	-	-	-	Medium-quality draft MAG
391	AF21_PE0_T3_S1_Sphingomonadales_57_47_virus_clean	69	2	C3	S7	84.07	0.34	0	1713223	289	335	59	8971	7800	45878	1851	15	-	-	-	Medium-quality draft MAG
392	AF21_PE0_T3_S1_Sphingomonadales_57_47_virus_clean	69	7	T1	S1	84.07	0.34	0	1713223	289	335	59	8971	7800	45878	1851	15	-	-	-	Medium-quality draft MAG
393	AF21_PE0_T3_S1_Sphingomonadales_57_47_virus_clean	69	2	T1	S7	84.07	0.34	0	1713223	289	335	59	8971	7800	45878	1851	15	-	-	-	Medium-quality draft MAG
394	AF21_PE0_T3_S1_Sphingomonadales_57_47_virus_clean	69	5	T2	S1	84.07	0.34	0	1713223	289	335	59	8971	7800	45878	1851	15	-	-	-	Medium-quality draft MAG
395	AF21_PE0_T3_S1_Sphingomonadales_57_47_virus_clean	69	2	T2	S7	84.07	0.34	0	1713223	289	335	59	8971	7800	45878	1851	15	-	-	-	Medium-quality draft MAG
396	AF21_PE0_T3_S1_Sphingomonadales_57_47_virus_clean	69	6	T3	S1	84.07	0.34	0	1713223	289	335	59	8971	7800	45878	1851	15	-	-	-	Medium-quality draft MAG
397	AF21_PE0_T3_S1_Sphingomonadales_57_47_virus_clean	69	1	T3	S7	84.07	0.34	0	1713223	289	335	59	8971	7800	45878	1851	15	-	-	-	Medium-quality draft MAG
398	AF21_PE0_T3_S1_Zoogloea_64_78_virus_clean	70	1	C1	S1	97.08	0.64	60	4736155	175	185	25	56514	56514	263664	4231	19	-	-	-	Medium-quality draft MAG
399	AF21_PE0_T3_S1_Zoogloea_64_78_virus_clean	70	1	C1	S7	97.08	0.64	60	4736155	175	185	25	56514	56514	263664	4231	19	-	-	-	Medium-quality draft MAG
400	AF21_PE0_T3_S1_Zoogloea_64_78_virus_clean	70	1	C2	S1	97.08	0.64	60	4736155	175	185	25	56514	56514	263664	4231	19	-	-	-	Medium-quality draft MAG
401	AF21_PE0_T3_S1_Zoogloea_64_78_virus_clean	70	1	C2	S7	97.08	0.64	60	4736155	175	185	25	56514	56514	263664	4231	19	-	-	-	Medium-quality draft MAG
402	AF21_PE0_T3_S1_Zoogloea_64_78_virus_clean	70	1	C3	S1	97.08	0.64	60	4736155	175	185	25	56514	56514	263664	4231	19	-	-	-	Medium-quality draft MAG
403	AF21_PE0_T3_S1_Zoogloea_64_78_virus_clean	70	1	C3	S7	97.08	0.64	60	4736155	175	185	25	56514	56514	263664	4231	19	-	-	-	Medium-quality draft MAG
404	AF21_PE0_T3_S1_Zoogloea_64_78_virus_clean	70	1	T1	S1	97.08	0.64	60	4736155	175	185	25	56514	56514	263664	4231	19	-	-	-	Medium-quality draft MAG
405	AF21_PE0_T3_S1_Zoogloea_64_78_virus_clean	70	1	T1	S7	97.08	0.64	60	4736155	175	185	25	56514	56514	263664	4231	19	-	-	-	Medium-quality draft MAG
406	AF21_PE0_T3_S1_Zoogloea_64_78_virus_clean	70	1	T2	S1	97.08	0.64	60	4736155	175	185	25	56514	56514	263664	4231	19	-	-	-	Medium-quality draft MAG
407	AF21_PE0_T3_S1_Zoogloea_64_78_virus_clean	70	1	T2	S7	97.08	0.64	60	4736155	175	185	25	56514	56514	263664	4231	19	-	-	-	Medium-quality draft MAG
408	AF21_PE0_T3_S1_Zoogloea_64_78_virus_clean	70	1	T3	S1	97.08	0.64	60	4736155	175	185	25	56514	56514	263664	4231	19	-	-	-	Medium-quality draft MAG
409	AF21_PE0_T3_S1_Zoogloea_64_78_virus_clean	70	1	T3	S7	97.08	0.64	60	4736155	175	185	25	56514	56514	263664	4231	19	-	-	-	Medium-quality draft MAG
410	AF21_PE0_T3_S7_Burkholderiales_54_105_virus_clean	71	4	C1	S1	94.92	5.4	85.71	3012227	72	75	8	99747	99747	498459	2938	16	-	-	-	Medium-quality draft MAG
411	AF21_PE0_T3_S7_Burkholderiales_54_105_virus_clean	71	2	C1	S7	94.92	5.4	85.71	3012227	72	75	8	99747	99747	498459	2938	16	-	-	-	Medium-quality draft MAG
412	AF21_PE0_T3_S7_Burkholderiales_54_105_virus_clean	71	5	C2	S1	94.92	5.4	85.71	3012227	72	75	8	99747	99747	498459	2938	16	-	-	-	Medium-quality draft MAG
413	AF21_PE0_T3_S7_Burkholderiales_54_105_virus_clean	71	3	C2	S7	94.92	5.4	85.71	3012227	72	75	8	99747	99747	498459	2938	16	-	-	-	Medium-quality draft MAG
414	AF21_PE0_T3_S7_Burkholderiales_54_105_virus_clean	71	6	C3	S1	94.92	5.4	85.71	3012227	72	75	8	99747	99747	498459	2938	16	-	-	-	Medium-quality draft MAG
415	AF21_PE0_T3_S7_Burkholderiales_54_105_virus_clean	71	1	T1	S1	94.92	5.4	85.71	3012227	72	75	8	99747	99747	498459	2938	16	-	-	-	Medium-quality draft MAG
416	AF21_PE0_T3_S7_Burkholderiales_54_105_virus_clean	71	1	T1	S7	94.92	5.4	85.71	3012227	72	75	8	99747	99747	498459	2938	16	-	-	-	Medium-quality draft MAG
417	AF21_PE0_T3_S7_Burkholderiales_54_105_virus_clean	71	1	T2	S1	94.92	5.4	85.71	3012227	72	75	8	99747	99747	498459	2938	16	-	-	-	Medium-quality draft MAG
418	AF21_PE0_T3_S7_Burkholderiales_54_105_virus_clean	71	1	T2	S7	94.92	5.4	85.71	3012227	72	75	8	99747	99747	498459	2938	16	-	-	-	Medium-quality draft MAG
419	AF21_PE0_T3_S7_Burkholderiales_54_105_virus_clean	71	1	T3	S1	94.92	5.4	85.71	3012227	72	75	8	99747	99747	498459	2938	16	-	-	-	Medium-quality draft MAG
420	AF21_PE0_T3_S7_Burkholderiales_54_105_virus_clean	71	1	T3	S7	94.92	5.4	85.71	3012227	72	75	8	99747	99747	498459	2938	16	-	-	-	Medium-quality draft MAG
421	AF21_PE0_T3_S7_Chitinophagales_41_9_virus_clean	72	1	C3	S7	92.82	0.74	0	3353058	269	375	56	18074	14306	70010	3184	17	+	-	-	Medium-quality draft MAG
422	AF21_PE0_T3_S7_Chitinophagales_41_9_virus_clean	72	1	T2	S7	92.82	0.74	0	3353058	269	375	56	18074	14306	70010	3184	17	+	-	-	Medium-quality draft MAG
423	AF21_PE0_T3_S7_Chitinophagales_41_9_virus_clean	72	1	T3	S7	92.82	0.74	0	3353058	269	375	56	18074	14306	70010	3184	17	+	-	-	Medium-quality draft MAG
