# Supplementary material for: Temporal disturbance of a model stream ecosystem by high microbial diversity from treated wastewater
Source: Microbiologyopen. 2023 Mar 14;12(2):e1347. doi: 10.1002/mbo3.1347 (PMC10012233; doi:10.1002/mbo3.1347)
Supplement: Supplementary file 4 — Supporting information. [file MBO3-12-e1347-s002.csv]

Date	Time	Sampling	Flume_Label	pH1	pH2	pH3	AVG	Temperature	T2	T3	AVG	Electrical Conductivity	EC2	EC3	AVG
				1	2	3	Avg	1	2	3	Avg	1	2	3	Avg
44256	08:15:00	S1	C1	7.92	7.91	7.94	7.92333333333333	18.3	18.3	18.3	18.3	607	609	606	607.333333333333
			C2	8	8.06	8.12	8.06	19.2	19.3	19.3	19.2666666666667	633	641	639	637.666666666667
			C3	7.78	7.81	7.77	7.78666666666667	18.6	18.6	18.7	18.6333333333333	623	620	639	627.333333333333
			T1	8.17	8.3	8.32	8.26333333333333	19.6	19.5	19.5	19.5333333333333	700	714	710	708
			T2	8.33	8.33	8.3	8.32	19.2	19.3	19.3	19.2666666666667	711	720	721	717.333333333333
			T3	7.97	7.94	7.86	7.92333333333333	18.9	18.9	18.9	18.9	719	721	722	720.666666666667
44256	20:04:00	S2	C1	9.18	9.16	9.12	9.15333333333333	18.5	18.4	18.5	18.4666666666667	590	587	587	588
			C2	9.01	8.93	8.86	8.93333333333333	19.1	19.1	19.1	19.1	613	617	620	616.666666666667
			C3	8.94	8.74	8.92	8.86666666666667	18.9	19	19	18.9666666666667	599	605	598	600.666666666667
			T1	8.44	8.66	8.5	8.53333333333333	18.9	18.9	18.9	18.9	694	685	702	693.666666666667
			T2	8.6	8.6	8.66	8.62	19.2	19.3	19.4	19.3	693	692	692	692.333333333333
			T3	8.48	8.55	8.55	8.52666666666667	19.1	19.2	19.2	19.1666666666667	700	706	704	703.333333333333
44257	07:50:00	S3	C1	8.64	8.63	8.4	8.55666666666667	18.3	18.3	18.3	18.3	604	615	594	604.333333333333
			C2	8.39	8.14	8.21	8.24666666666667	18.9	18.9	18.8	18.8666666666667	617	621	614	617.333333333333
			C3	8.89	8.49	8.6	8.66	18.6	18.6	18.6	18.6	591	598	597	595.333333333333
			T1	8.35	8.41	8.39	8.38333333333333	19.8	9.9	19.9	16.5333333333333	701	700	697	699.333333333333
			T2	8.7	8.75	8.74	8.73	19.4	19.5	19.4	19.4333333333333	705	693	691	696.333333333333
			T3	8.56	8.42	8.61	8.53	19	19.2	19.1	19.1	695	699	699	697.666666666667
44258	08:00:00	S4	C1	8.84	9.03	9.03	8.96666666666667	19.2	19.2	19.2	19.2	579	578	579	578.666666666667
			C2	8.92	9	8.95	8.95666666666667	18.9	18.9	18.9	18.9	598	596	600	598
			C3	8.8	8.86	8.85	8.83666666666667	18.9	18.9	18.9	18.9	598	596	580	591.333333333333
			T1	8.66	8.72	8.77	8.71666666666667	19.6	19.7	19.7	19.6666666666667	678	680	676	678
			T2	8.68	8.8	8.86	8.78	19.1	19.1	19.1	19.1	652	669	677	666
			T3	8.94	8.9	8.84	8.89333333333333	18.3	18.3	18.3	18.3	676	684	680	680
44260	07:50:00	S5	C1	9.3	9.25	9.22	9.25666666666667	18	18.8	18.8	18.5333333333333	573	572	573	572.666666666667
			C2	8.98	9.08	9.09	9.05	19.1	19.2	19.3	19.2	592	591	589	590.666666666667
			C3	9	9.07	9.06	9.04333333333334	18.5	18.5	18.5	18.5	573	572	571	572
			T1	9.1	9.15	9.14	9.13	19.6	19.9	19.9	19.8	669	668	664	667
			T2	9	9.13	9.16	9.09666666666667	18.9	18.9	18.9	18.9	665	665	665	665
			T3	9.02	9.06	9.07	9.05	18.9	18.9	18.9	18.9	664	666	666	665.333333333333
44263	08:15:00	S6	C1	8.92	8.98	8.97	8.95666666666667	19.1	18	18.8	18.6333333333333	573	574	574	573.666666666667
			C2	8.9	8.86	8.82	8.86	19.2	19.2	19.3	19.2333333333333	597	598	596	597
			C3	8.82	8.78	8.76	8.78666666666667	18.6	18.6	18.6	18.6	570	570	572	570.666666666667
			T1	8.85	8.77	8.69	8.77	19.4	19.4	19.4	19.4	668	669	671	669.333333333333
			T2	8.63	8.65	8.63	8.63666666666667	18.6	18.6	18.6	18.6	674	66	671	470.333333333333
			T3	8.63	8.64	8.65	8.64	18.8	18.9	18.9	18.8666666666667	672	674	674	673.333333333333
44266	08:15:00	S7	C1	8.94	8.97	8.9	8.93666666666667	18.6	18.5	18.5	18.5333333333333	571	573	574	572.666666666667
			C2	8.64	8.58	8.55	8.59	18.7	18.8	18.8	18.7666666666667	589	593	593	591.666666666667
			C3	8.46	8.47	8.42	8.45	18.5	18.5	18.5	18.5	562	562	562	562
			T1	8.32	8.38	8.39	8.36333333333334	19.3	19.3	19.3	19.3	650	651	651	650.666666666667
			T2	8.5	8.46	8.53	8.49666666666667	19.3	19.4	19.4	19.3666666666667	668	667	667	667.333333333333
			T3	8.3	8.33	8.36	8.33	18.6	18.6	18.6	18.6	667	666	666	666.333333333333
